# Supplementary material for: Uncovering the trimethylamine-producing bacteria of the human gut microbiota
Source: Microbiome. 2017 May 15;5:54. doi: 10.1186/s40168-017-0271-9 (PMC5433236; doi:10.1186/s40168-017-0271-9)
Supplement: Supplementary file 2 — Taxonomies of all candidates exhibiting cutC (A) and cntA (B) based on RDP classification are given. Genomes where no/too short (<900 bp) 16S rRNA gene sequences were found are classified according to NCBI’s taxonomy. For a few genomes marked by “*”, names and respective functional genes suggest a distinct taxonomy as obtained by 16S rRNA gene sequence analysis and their original taxonomy from NCBI was kept. (XLSX 442 kb) [file 40168_2017_271_MOESM2_ESM.xlsx]

## Sheet: A_CutC
genomeID	name		phylum	class	order	family	genus
656.3	Aeromonas allosaccharophila CECT 4199		Proteobacteria	Gammaproteobacteria	Aeromonadales	Aeromonadaceae	Aeromonas
1.1568e+06	Aeromonas aquariorum AAK1		Proteobacteria	Gammaproteobacteria	Aeromonadales	Aeromonadaceae	Aeromonas
196024	Aeromonas dhakensis strain CECT 7289		Proteobacteria	Gammaproteobacteria	Aeromonadales	Aeromonadaceae	Aeromonas
29489.6	Aeromonas enteropelogenes strain LK14		Proteobacteria	Gammaproteobacteria	Aeromonadales	Aeromonadaceae	Aeromonas
1.26808e+06	Aeromonas hydrophila 113		Proteobacteria	Gammaproteobacteria	Aeromonadales	Aeromonadaceae	Aeromonas
1.26807e+06	Aeromonas hydrophila 14		Proteobacteria	Gammaproteobacteria	Aeromonadales	Aeromonadaceae	Aeromonas
1.27314e+06	Aeromonas hydrophila 145		Proteobacteria	Gammaproteobacteria	Aeromonadales	Aeromonadaceae	Aeromonas
1.26808e+06	Aeromonas hydrophila 226		Proteobacteria	Gammaproteobacteria	Aeromonadales	Aeromonadaceae	Aeromonas
1.26808e+06	Aeromonas hydrophila 277		Proteobacteria	Gammaproteobacteria	Aeromonadales	Aeromonadaceae	Aeromonas
1.4535e+06	Aeromonas hydrophila AD9		Proteobacteria	Gammaproteobacteria	Aeromonadales	Aeromonadaceae	Aeromonas
1.41811e+06	Aeromonas hydrophila AL09-71		Proteobacteria	Gammaproteobacteria	Aeromonadales	Aeromonadaceae	Aeromonas
1.41958e+06	Aeromonas hydrophila J-1		Proteobacteria	Gammaproteobacteria	Aeromonadales	Aeromonadaceae	Aeromonas
644.25	Aeromonas hydrophila M013		Proteobacteria	Gammaproteobacteria	Aeromonadales	Aeromonadaceae	Aeromonas
644.26	Aeromonas hydrophila M023		Proteobacteria	Gammaproteobacteria	Aeromonadales	Aeromonadaceae	Aeromonas
644.27	Aeromonas hydrophila M062		Proteobacteria	Gammaproteobacteria	Aeromonadales	Aeromonadaceae	Aeromonas
1.28839e+06	Aeromonas hydrophila ML09-119		Proteobacteria	Gammaproteobacteria	Aeromonadales	Aeromonadaceae	Aeromonas
1.41692e+06	Aeromonas hydrophila NJ-35		Proteobacteria	Gammaproteobacteria	Aeromonadales	Aeromonadaceae	Aeromonas
1.41811e+06	Aeromonas hydrophila pc104A		Proteobacteria	Gammaproteobacteria	Aeromonadales	Aeromonadaceae	Aeromonas
1.23267e+06	Aeromonas hydrophila SNUFPC-A8		Proteobacteria	Gammaproteobacteria	Aeromonadales	Aeromonadaceae	Aeromonas
644.41	Aeromonas hydrophila strain 48_AHYD		Proteobacteria	Gammaproteobacteria	Aeromonadales	Aeromonadaceae	Aeromonas
644.39	Aeromonas hydrophila strain 50_AHYD		Proteobacteria	Gammaproteobacteria	Aeromonadales	Aeromonadaceae	Aeromonas
644.42	Aeromonas hydrophila strain 52_AHYD		Proteobacteria	Gammaproteobacteria	Aeromonadales	Aeromonadaceae	Aeromonas
644.4	Aeromonas hydrophila strain 53_AHYD		Proteobacteria	Gammaproteobacteria	Aeromonadales	Aeromonadaceae	Aeromonas
644.43	Aeromonas hydrophila strain 56_AHYD		Proteobacteria	Gammaproteobacteria	Aeromonadales	Aeromonadaceae	Aeromonas
644.31	Aeromonas hydrophila strain Ae34		Proteobacteria	Gammaproteobacteria	Aeromonadales	Aeromonadaceae	Aeromonas
644.37	Aeromonas hydrophila strain AH10		Proteobacteria	Gammaproteobacteria	Aeromonadales	Aeromonadaceae	Aeromonas
644.46	Aeromonas hydrophila strain D4		Proteobacteria	Gammaproteobacteria	Aeromonadales	Aeromonadaceae	Aeromonas
644.35	Aeromonas hydrophila strain FDAARGOS_78		Proteobacteria	Gammaproteobacteria	Aeromonadales	Aeromonadaceae	Aeromonas
644.45	Aeromonas hydrophila strain JBN2301		Proteobacteria	Gammaproteobacteria	Aeromonadales	Aeromonadaceae	Aeromonas
644.32	Aeromonas hydrophila strain NF2		Proteobacteria	Gammaproteobacteria	Aeromonadales	Aeromonadaceae	Aeromonas
644.34	Aeromonas hydrophila strain RB-AH		Proteobacteria	Gammaproteobacteria	Aeromonadales	Aeromonadaceae	Aeromonas
644.47	Aeromonas hydrophila strain TN-97-08		Proteobacteria	Gammaproteobacteria	Aeromonadales	Aeromonadaceae	Aeromonas
380704	Aeromonas hydrophila subsp. hydrophila ATCC 7966		Proteobacteria	Gammaproteobacteria	Aeromonadales	Aeromonadaceae	Aeromonas
208958	Aeromonas hydrophila subsp. ranae CIP 107985		Proteobacteria	Gammaproteobacteria	Aeromonadales	Aeromonadaceae	Aeromonas
1.44814e+06	Aeromonas hydrophila YL17		Proteobacteria	Gammaproteobacteria	Aeromonadales	Aeromonadaceae	Aeromonas
645.13	Aeromonas salmonicida strain Y47		Proteobacteria	Gammaproteobacteria	Aeromonadales	Aeromonadaceae	Aeromonas
114517	Aeromonas veronii bv. sobria LMG 13067		Proteobacteria	Gammaproteobacteria	Aeromonadales	Aeromonadaceae	Aeromonas
654.26	Aeromonas veronii strain CECT 4486		Proteobacteria	Gammaproteobacteria	Aeromonadales	Aeromonadaceae	Aeromonas
293827	Alkaliphilus metalliredigens QYMF		Firmicutes	Clostridia	Clostridiales	Clostridiaceae 2	Alkaliphilus
350688	Alkaliphilus oremlandii OhILAs		Firmicutes	Clostridia	Clostridiales	Clostridiaceae 2	Alkaliphilus
879306	Anaerococcus hydrogenalis ACS-025-V-Sch4		Firmicutes	Clostridia	Clostridiales	Clostridiales_Incertae Sedis XI	Anaerococcus
561177	Anaerococcus hydrogenalis DSM 7454		Firmicutes	Clostridia	Clostridiales	Clostridiales_Incertae Sedis XI	Anaerococcus
1.11806e+06	Anaerococcus obesiensis ph10		Firmicutes	Tissierellia	Tissierellales	Peptoniphilaceae	Anaerococcus
1.11806e+06	Anaerococcus sp. PH9		Firmicutes	Clostridia	Clostridiales	Clostridiales_Incertae Sedis XI	Anaerococcus
1.67372e+06	Anaerococcus sp. SB3		Firmicutes	Clostridia	Clostridiales	Clostridiales_Incertae Sedis XI	Anaerococcus
525255	Anaerococcus tetradius ATCC 35098		Firmicutes	Clostridia	Clostridiales	Clostridiales_Incertae Sedis XI	Anaerococcus
33036.3	Anaerococcus tetradius strain MJR8151		Firmicutes	Clostridia	Clostridiales	Clostridiales_Incertae Sedis XI	Anaerococcus
655811	Anaerococcus vaginalis ATCC 51170		Firmicutes	Clostridia	Clostridiales	Clostridiales_Incertae Sedis XI	Anaerococcus
1.34739e+06	Anaerosalibacter sp. ND1		Firmicutes	Clostridia	Clostridiales	Clostridiales_Incertae Sedis XI	Anaerosalibacter
1.12102e+06	Atopobium fossor DSM 15642		Actinobacteria	Actinobacteria	Coriobacteriales	Coriobacteriaceae	Atopobium
997872	Atopobium minutum 10063974		Actinobacteria	Actinobacteria	Coriobacteriales	Coriobacteriaceae	Atopobium
1381.3	Atopobium minutum strain DSM 20586		Actinobacteria	Actinobacteria	Coriobacteriales	Coriobacteriaceae	Atopobium
1.11112e+06	Atopobium sp. BV3Ac4		Actinobacteria	Actinobacteria	Coriobacteriales	Coriobacteriaceae	Atopobium
1.72969e+06	Bacillus sp. FJAT-29814		Firmicutes	Bacilli	Bacillales	Bacillaceae 1	Bacillus
1.49969e+06	Bacillus sp. LF1		Firmicutes	Bacilli	Bacillales	Bacillaceae 1	Bacillus
1.10941e+06	Brenneria goodwinii strain OBR1		Proteobacteria	Gammaproteobacteria	Enterobacteriales	Enterobacteriaceae	Brenneria
1.006e+06	Citrobacter freundii ATCC 8090 = MTCC 1658		Proteobacteria	Gammaproteobacteria	Enterobacteriales	Enterobacteriaceae	Citrobacter
1.006e+06	Citrobacter freundii ATCC 8090 = MTCC 1658*		Proteobacteria	Gammaproteobacteria	Enterobacteriales	Enterobacteriaceae	Citrobacter
1.29758e+06	Citrobacter freundii GTC 09629		Proteobacteria	Gammaproteobacteria	Enterobacterales	Enterobacteriaceae	Citrobacter
1.11492e+06	Citrobacter freundii NBRC 12681		Proteobacteria	Gammaproteobacteria	Enterobacteriales	Enterobacteriaceae	Citrobacter
1.45406e+06	Citrobacter freundii RLS1		Proteobacteria	Gammaproteobacteria	Enterobacteriales	Enterobacteriaceae	Citrobacter
546.131	Citrobacter freundii strain AMA 948		Proteobacteria	Gammaproteobacteria	Enterobacteriales	Enterobacteriaceae	Citrobacter
546.123	Citrobacter freundii strain CAV1321		Proteobacteria	Gammaproteobacteria	Enterobacteriales	Enterobacteriaceae	Citrobacter
546.91	Citrobacter freundii strain CAV1741		Proteobacteria	Gammaproteobacteria	Enterobacteriales	Enterobacteriaceae	Citrobacter
546.83	Citrobacter freundii strain FDAARGOS_73		Proteobacteria	Gammaproteobacteria	Enterobacteriales	Enterobacteriaceae	Citrobacter
546.134	Citrobacter freundii strain GED7749C		Proteobacteria	Gammaproteobacteria	Enterobacteriales	Enterobacteriaceae	Citrobacter
546.8	Citrobacter freundii strain MRSN 11938		Proteobacteria	Gammaproteobacteria	Enterobacteriales	Enterobacteriaceae	Citrobacter
546.87	Citrobacter freundii strain SA79		Proteobacteria	Gammaproteobacteria	Enterobacteriales	Enterobacteriaceae	Citrobacter
546.95	Citrobacter freundii strain ST62:944112508		Proteobacteria	Gammaproteobacteria	Enterobacteriales	Enterobacteriaceae	Citrobacter
1.40014e+06	Citrobacter freundii UCI 31		Proteobacteria	Gammaproteobacteria	Enterobacteriales	Enterobacteriaceae	Citrobacter
545.15	Citrobacter koseri strain 537_CKOS		Proteobacteria	Gammaproteobacteria	Enterobacteriales	Enterobacteriaceae	Citrobacter
545.14	Citrobacter koseri strain 538_CKOS		Proteobacteria	Gammaproteobacteria	Enterobacteriales	Enterobacteriaceae	Citrobacter
545.16	Citrobacter koseri strain 554_CKOS		Proteobacteria	Gammaproteobacteria	Enterobacteriales	Enterobacteriaceae	Citrobacter
1.17369e+06	Citrobacter sp. A1		Proteobacteria	Gammaproteobacteria	Enterobacteriales	Enterobacteriaceae	Citrobacter
1.77918e+06	Citrobacter sp. AATXQ		Proteobacteria	Gammaproteobacteria	Enterobacteriales	Enterobacteriaceae	Citrobacter
1.68638e+06	Citrobacter sp. BIDMC107		Proteobacteria	Gammaproteobacteria	Enterobacteriales	Enterobacteriaceae	Citrobacter
1.56322e+06	Citrobacter sp. CIP 55.13		Proteobacteria	Gammaproteobacteria	Enterobacteriales	Enterobacteriaceae	Citrobacter
1.16932e+06	Citrobacter sp. KTE30		Proteobacteria	Gammaproteobacteria	Enterobacteriales	Enterobacteriaceae	Citrobacter
1.21282e+06	Citrobacter sp. L17		Proteobacteria	Gammaproteobacteria	Enterobacteriales	Enterobacteriaceae	Citrobacter
1.68638e+06	Citrobacter sp. MGH103		Proteobacteria	Gammaproteobacteria	Enterobacteriales	Enterobacteriaceae	Citrobacter
1.68638e+06	Citrobacter sp. MGH104		Proteobacteria	Gammaproteobacteria	Enterobacteriales	Enterobacteriaceae	Citrobacter
1.68638e+06	Citrobacter sp. MGH109		Proteobacteria	Gammaproteobacteria	Enterobacteriales	Enterobacteriaceae	Citrobacter
1.68638e+06	Citrobacter sp. MGH99		Proteobacteria	Gammaproteobacteria	Enterobacteriales	Enterobacteriaceae	Citrobacter
693444	Enterobacteriaceae bacterium strain FGI 57		Proteobacteria	Gammaproteobacteria	Enterobacteriales	Enterobacteriaceae	Citrobacter
1.44405e+06	Escherichia coli 5-172-05_S1_C1		Proteobacteria	Gammaproteobacteria	Enterobacteriales	Enterobacteriaceae	Citrobacter
883116	Klebsiella oxytoca 09-7231		Proteobacteria	Gammaproteobacteria	Enterobacteriales	Enterobacteriaceae	Citrobacter
883118	Klebsiella oxytoca 10-5243		Proteobacteria	Gammaproteobacteria	Enterobacteriales	Enterobacteriaceae	Citrobacter
883120	Klebsiella oxytoca 10-5245		Proteobacteria	Gammaproteobacteria	Enterobacteriales	Enterobacteriaceae	Citrobacter
883123	Klebsiella oxytoca 10-5248		Proteobacteria	Gammaproteobacteria	Enterobacteriales	Enterobacteriaceae	Citrobacter
883124	Klebsiella oxytoca 10-5249		Proteobacteria	Gammaproteobacteria	Enterobacteriales	Enterobacteriaceae	Citrobacter
1.257e+06	Klebsiella oxytoca KA-2		Proteobacteria	Gammaproteobacteria	Enterobacteriales	Enterobacteriaceae	Citrobacter
1.32843e+06	Klebsiella oxytoca MGH 28		Proteobacteria	Gammaproteobacteria	Enterobacteriales	Enterobacteriaceae	Citrobacter
1.32843e+06	Klebsiella oxytoca MGH 42		Proteobacteria	Gammaproteobacteria	Enterobacteriales	Enterobacteriaceae	Citrobacter
1.257e+06	Klebsiella oxytoca OK-1		Proteobacteria	Gammaproteobacteria	Enterobacteriales	Enterobacteriaceae	Citrobacter
571.63	Klebsiella oxytoca strain CAV1099		Proteobacteria	Gammaproteobacteria	Enterobacteriales	Enterobacteriaceae	Citrobacter
571.108	Klebsiella oxytoca strain CAV1335		Proteobacteria	Gammaproteobacteria	Enterobacteriales	Enterobacteriaceae	Citrobacter
571.66	Klebsiella oxytoca strain CHS143		Proteobacteria	Gammaproteobacteria	Enterobacteriales	Enterobacteriaceae	Citrobacter
1561.3	Clostridium baratii		Firmicutes	Clostridia	Clostridiales	Clostridiaceae	Clostridium
1561.28	Clostridium baratii strain XCM		Firmicutes	Clostridia	Clostridiales	Clostridiaceae	Clostridium
1.37974e+06	Clostridium botulinum A2B3 87		Firmicutes	Clostridia	Clostridiales	Clostridiaceae	Clostridium
1.40702e+06	Clostridium botulinum B str. Osaka05		Firmicutes	Clostridia	Clostridiales	Clostridiaceae	Clostridium
1.37974e+06	Clostridium botulinum B2 450		Firmicutes	Clostridia	Clostridiales	Clostridiaceae	Clostridium
1.44312e+06	Clostridium botulinum C/D str. BKT75002		Firmicutes	Clostridia	Clostridiales	Clostridiaceae	Clostridium
1.23219e+06	Clostridium botulinum CFSAN001628		Firmicutes	Clostridia	Clostridiales	Clostridiaceae	Clostridium
1491.43	Clostridium botulinum strain 48212-CD		Firmicutes	Clostridia	Clostridiales	Clostridiaceae	Clostridium
1491.42	Clostridium botulinum strain 713_CBOT		Firmicutes	Clostridia	Clostridiales	Clostridiaceae	Clostridium
1491.41	Clostridium botulinum strain DB-2		Firmicutes	Clostridia	Clostridiales	Clostridiaceae	Clostridium
1491.44	Clostridium botulinum strain LNC5-DC		Firmicutes	Clostridia	Clostridiales	Clostridiaceae	Clostridium
1.26307e+06	Clostridium hathewayi CAG:224		Firmicutes	Clostridia	Clostridiales	Clostridiaceae	Clostridium
29363.4	Clostridium paraputrificum		Firmicutes	Clostridia	Clostridiales	Clostridiaceae	Clostridium
1.28069e+06	Clostridium paraputrificum AGR2156		Firmicutes	Clostridia	Clostridiales	Clostridiaceae	Clostridium
1.21182e+06	Candidatus Clostridium anorexicamassiliense AP5		Firmicutes	Clostridia	Clostridiales	Clostridiaceae 1	Clostridium sensu stricto
37659.3	Clostridium algidicarnis strain B3		Firmicutes	Clostridia	Clostridiales	Clostridiaceae 1	Clostridium sensu stricto
1.4181e+06	Clostridium argentinense CDC 2741		Firmicutes	Clostridia	Clostridiales	Clostridiaceae 1	Clostridium sensu stricto
1.34169e+06	Clostridium autoethanogenum DSM 10061		Firmicutes	Clostridia	Clostridiales	Clostridiaceae 1	Clostridium sensu stricto
1.34169e+06	Clostridium autoethanogenum DSM 10061		Firmicutes	Clostridia	Clostridiales	Clostridiaceae 1	Clostridium sensu stricto
1.34169e+06	Clostridium autoethanogenum DSM 10061		Firmicutes	Clostridia	Clostridiales	Clostridiaceae 1	Clostridium sensu stricto
1.34169e+06	Clostridium autoethanogenum DSM 10061		Firmicutes	Clostridia	Clostridiales	Clostridiaceae 1	Clostridium sensu stricto
1561.29	Clostridium baratii		Firmicutes	Clostridia	Clostridiales	Clostridiaceae 1	Clostridium sensu stricto
1.41578e+06	Clostridium baratii str. Sullivan		Firmicutes	Clostridia	Clostridiales	Clostridiaceae 1	Clostridium sensu stricto
1561.27	Clostridium baratii strain 771-14		Firmicutes	Clostridia	Clostridiales	Clostridiaceae 1	Clostridium sensu stricto
1491.36	Clostridium botulinum 111		Firmicutes	Clostridia	Clostridiales	Clostridiaceae 1	Clostridium sensu stricto
1.41577e+06	Clostridium botulinum 202F		Firmicutes	Clostridia	Clostridiales	Clostridiaceae 1	Clostridium sensu stricto
1491.35	Clostridium botulinum 277-00		Firmicutes	Clostridia	Clostridiales	Clostridiaceae 1	Clostridium sensu stricto
441771	Clostridium botulinum A str. ATCC 19397		Firmicutes	Clostridia	Clostridiales	Clostridiaceae 1	Clostridium sensu stricto
414000	Clostridium botulinum A str. ATCC 3502		Firmicutes	Clostridia	Clostridiales	Clostridiaceae 1	Clostridium sensu stricto
441772	Clostridium botulinum A str. Hall		Firmicutes	Clostridia	Clostridiales	Clostridiaceae 1	Clostridium sensu stricto
1.30242e+06	Clostridium botulinum A1 str. CFSAN002368		Firmicutes	Clostridia	Clostridiales	Clostridiaceae 1	Clostridium sensu stricto
536232	Clostridium botulinum A2 str. Kyoto		Firmicutes	Clostridia	Clostridiales	Clostridiaceae 1	Clostridium sensu stricto
498215	Clostridium botulinum A3 str. Loch Maree		Firmicutes	Clostridia	Clostridiales	Clostridiaceae 1	Clostridium sensu stricto
1.24842e+06	Clostridium botulinum Af84		Firmicutes	Clostridia	Clostridiales	Clostridiaceae 1	Clostridium sensu stricto
508766	Clostridium botulinum B str. Eklund 17B (NRP)		Firmicutes	Clostridia	Clostridiales	Clostridiaceae 1	Clostridium sensu stricto
498214	Clostridium botulinum B1 str. Okra		Firmicutes	Clostridia	Clostridiales	Clostridiaceae 1	Clostridium sensu stricto
515621	Clostridium botulinum Ba4 str. 657		Firmicutes	Clostridia	Clostridiales	Clostridiaceae 1	Clostridium sensu stricto
445336	Clostridium botulinum Bf		Firmicutes	Clostridia	Clostridiales	Clostridiaceae 1	Clostridium sensu stricto
929506	Clostridium botulinum BKT015925		Firmicutes	Clostridia	Clostridiales	Clostridiaceae 1	Clostridium sensu stricto
929507	Clostridium botulinum BKT028387		Firmicutes	Clostridia	Clostridiales	Clostridiaceae 1	Clostridium sensu stricto
929505	Clostridium botulinum C str. Stockholm		Firmicutes	Clostridia	Clostridiales	Clostridiaceae 1	Clostridium sensu stricto
1.44313e+06	Clostridium botulinum C/D str. BKT2873		Firmicutes	Clostridia	Clostridiales	Clostridiaceae 1	Clostridium sensu stricto
1.44313e+06	Clostridium botulinum C/D str. DC5		Firmicutes	Clostridia	Clostridiales	Clostridiaceae 1	Clostridium sensu stricto
1.44006e+06	Clostridium botulinum C/D str. Sp77		Firmicutes	Clostridia	Clostridiales	Clostridiaceae 1	Clostridium sensu stricto
1.28959e+06	Clostridium botulinum CB11/1-1		Firmicutes	Clostridia	Clostridiales	Clostridiaceae 1	Clostridium sensu stricto
1.40828e+06	Clostridium botulinum CDC_1436		Firmicutes	Clostridia	Clostridiales	Clostridiaceae 1	Clostridium sensu stricto
1.40829e+06	Clostridium botulinum CDC_297		Firmicutes	Clostridia	Clostridiales	Clostridiaceae 1	Clostridium sensu stricto
1.43506e+06	Clostridium botulinum CDC54075		Firmicutes	Clostridia	Clostridiales	Clostridiaceae 1	Clostridium sensu stricto
1.43505e+06	Clostridium botulinum CDC54085		Firmicutes	Clostridia	Clostridiales	Clostridiaceae 1	Clostridium sensu stricto
1.43505e+06	Clostridium botulinum CDC54088		Firmicutes	Clostridia	Clostridiales	Clostridiaceae 1	Clostridium sensu stricto
1.43505e+06	Clostridium botulinum CDC54091		Firmicutes	Clostridia	Clostridiales	Clostridiaceae 1	Clostridium sensu stricto
1.22133e+06	Clostridium botulinum CDC66177		Firmicutes	Clostridia	Clostridiales	Clostridiaceae 1	Clostridium sensu stricto
1491.35	Clostridium botulinum CFSAN024410		Firmicutes	Clostridia	Clostridiales	Clostridiaceae 1	Clostridium sensu stricto
1.44312e+06	Clostridium botulinum D str. 16868		Firmicutes	Clostridia	Clostridiales	Clostridiaceae 1	Clostridium sensu stricto
592027	Clostridium botulinum D str. 1873		Firmicutes	Clostridia	Clostridiales	Clostridiaceae 1	Clostridium sensu stricto
1.44312e+06	Clostridium botulinum D str. CCUG 7971		Firmicutes	Clostridia	Clostridiales	Clostridiaceae 1	Clostridium sensu stricto
536233	Clostridium botulinum E1 str. 'BoNT E Beluga'		Firmicutes	Clostridia	Clostridiales	Clostridiaceae 1	Clostridium sensu stricto
508768	Clostridium botulinum E3 str. Alaska E43		Firmicutes	Clostridia	Clostridiales	Clostridiaceae 1	Clostridium sensu stricto
758678	Clostridium botulinum F str. 230613		Firmicutes	Clostridia	Clostridiales	Clostridiaceae 1	Clostridium sensu stricto
441772	Clostridium botulinum F str. Langeland		Firmicutes	Clostridia	Clostridiales	Clostridiaceae 1	Clostridium sensu stricto
941968	Clostridium botulinum H04402 065		Firmicutes	Clostridia	Clostridiales	Clostridiaceae 1	Clostridium sensu stricto
1491.35	Clostridium botulinum NCTC 11219		Firmicutes	Clostridia	Clostridiales	Clostridiaceae 1	Clostridium sensu stricto
445335	Clostridium botulinum NCTC 2916		Firmicutes	Clostridia	Clostridiales	Clostridiaceae 1	Clostridium sensu stricto
1491.35	Clostridium botulinum NCTC 8266		Firmicutes	Clostridia	Clostridiales	Clostridiaceae 1	Clostridium sensu stricto
1491.36	Clostridium botulinum NCTC 8550		Firmicutes	Clostridia	Clostridiales	Clostridiaceae 1	Clostridium sensu stricto
1.40828e+06	Clostridium botulinum Prevot_594		Firmicutes	Clostridia	Clostridiales	Clostridiaceae 1	Clostridium sensu stricto
1491.43	Clostridium botulinum strain 12LNR10-CD		Firmicutes	Clostridia	Clostridiales	Clostridiaceae 1	Clostridium sensu stricto
1491.43	Clostridium botulinum strain 12LNR13-CD		Firmicutes	Clostridia	Clostridiales	Clostridiaceae 1	Clostridium sensu stricto
1491.42	Clostridium botulinum strain 12LNRI-CD		Firmicutes	Clostridia	Clostridiales	Clostridiaceae 1	Clostridium sensu stricto
1491.49	Clostridium botulinum strain 211		Firmicutes	Clostridia	Clostridiales	Clostridiaceae 1	Clostridium sensu stricto
1491.43	Clostridium botulinum strain 29401-CD		Firmicutes	Clostridia	Clostridiales	Clostridiaceae 1	Clostridium sensu stricto
1491.43	Clostridium botulinum strain 38028-CD		Firmicutes	Clostridia	Clostridiales	Clostridiaceae 1	Clostridium sensu stricto
1491.42	Clostridium botulinum strain 43243-CD		Firmicutes	Clostridia	Clostridiales	Clostridiaceae 1	Clostridium sensu stricto
1491.43	Clostridium botulinum strain 47295-DC		Firmicutes	Clostridia	Clostridiales	Clostridiaceae 1	Clostridium sensu stricto
1491.43	Clostridium botulinum strain 49511-CD		Firmicutes	Clostridia	Clostridiales	Clostridiaceae 1	Clostridium sensu stricto
1491.43	Clostridium botulinum strain 50867-CD		Firmicutes	Clostridia	Clostridiales	Clostridiaceae 1	Clostridium sensu stricto
1491.43	Clostridium botulinum strain 51714-DC		Firmicutes	Clostridia	Clostridiales	Clostridiaceae 1	Clostridium sensu stricto
1491.43	Clostridium botulinum strain 55741-CD		Firmicutes	Clostridia	Clostridiales	Clostridiaceae 1	Clostridium sensu stricto
1491.44	Clostridium botulinum strain 58272-CD		Firmicutes	Clostridia	Clostridiales	Clostridiaceae 1	Clostridium sensu stricto
1491.44	Clostridium botulinum strain 58752-CD		Firmicutes	Clostridia	Clostridiales	Clostridiaceae 1	Clostridium sensu stricto
1491.42	Clostridium botulinum strain 66_CBOT		Firmicutes	Clostridia	Clostridiales	Clostridiaceae 1	Clostridium sensu stricto
1491.44	Clostridium botulinum strain 69285-CD		Firmicutes	Clostridia	Clostridiales	Clostridiaceae 1	Clostridium sensu stricto
1491.44	Clostridium botulinum strain 71840-CD		Firmicutes	Clostridia	Clostridiales	Clostridiaceae 1	Clostridium sensu stricto
1491.51	Clostridium botulinum strain AM1195		Firmicutes	Clostridia	Clostridiales	Clostridiaceae 1	Clostridium sensu stricto
1491.51	Clostridium botulinum strain AM1295		Firmicutes	Clostridia	Clostridiales	Clostridiaceae 1	Clostridium sensu stricto
1491.51	Clostridium botulinum strain AM370		Firmicutes	Clostridia	Clostridiales	Clostridiaceae 1	Clostridium sensu stricto
1491.51	Clostridium botulinum strain AM553		Firmicutes	Clostridia	Clostridiales	Clostridiaceae 1	Clostridium sensu stricto
1491.49	Clostridium botulinum strain An436		Firmicutes	Clostridia	Clostridiales	Clostridiaceae 1	Clostridium sensu stricto
1491.45	Clostridium botulinum strain ATCC 17786		Firmicutes	Clostridia	Clostridiales	Clostridiaceae 1	Clostridium sensu stricto
1491.44	Clostridium botulinum strain ATCC 17843		Firmicutes	Clostridia	Clostridiales	Clostridiaceae 1	Clostridium sensu stricto
1491.49	Clostridium botulinum strain ATCC 17843 (B5)		Firmicutes	Clostridia	Clostridiales	Clostridiaceae 1	Clostridium sensu stricto
1491.44	Clostridium botulinum strain ATCC 17862		Firmicutes	Clostridia	Clostridiales	Clostridiaceae 1	Clostridium sensu stricto
1491.44	Clostridium botulinum strain ATCC 23387		Firmicutes	Clostridia	Clostridiales	Clostridiaceae 1	Clostridium sensu stricto
1491.45	Clostridium botulinum strain ATCC 25763		Firmicutes	Clostridia	Clostridiales	Clostridiaceae 1	Clostridium sensu stricto
1491.49	Clostridium botulinum strain ATCC 449		Firmicutes	Clostridia	Clostridiales	Clostridiaceae 1	Clostridium sensu stricto
1491.44	Clostridium botulinum strain ATCC 7949		Firmicutes	Clostridia	Clostridiales	Clostridiaceae 1	Clostridium sensu stricto
1491.44	Clostridium botulinum strain ATCC 9564		Firmicutes	Clostridia	Clostridiales	Clostridiaceae 1	Clostridium sensu stricto
1491.51	Clostridium botulinum strain ATCC 9564		Firmicutes	Clostridia	Clostridiales	Clostridiaceae 1	Clostridium sensu stricto
1491.48	Clostridium botulinum strain CDC 1744		Firmicutes	Clostridia	Clostridiales	Clostridiaceae 1	Clostridium sensu stricto
1491.51	Clostridium botulinum strain CDC 5247		Firmicutes	Clostridia	Clostridiales	Clostridiaceae 1	Clostridium sensu stricto
1491.5	Clostridium botulinum strain CDC 795		Firmicutes	Clostridia	Clostridiales	Clostridiaceae 1	Clostridium sensu stricto
1491.5	Clostridium botulinum strain CDC KA-95B		Firmicutes	Clostridia	Clostridiales	Clostridiaceae 1	Clostridium sensu stricto
1491.4	Clostridium botulinum strain CDC28012		Firmicutes	Clostridia	Clostridiales	Clostridiaceae 1	Clostridium sensu stricto
1491.39	Clostridium botulinum strain CDC28023		Firmicutes	Clostridia	Clostridiales	Clostridiaceae 1	Clostridium sensu stricto
1491.4	Clostridium botulinum strain CDC33702		Firmicutes	Clostridia	Clostridiales	Clostridiaceae 1	Clostridium sensu stricto
1491.4	Clostridium botulinum strain CDC37457		Firmicutes	Clostridia	Clostridiales	Clostridiaceae 1	Clostridium sensu stricto
1491.39	Clostridium botulinum strain CDC37461		Firmicutes	Clostridia	Clostridiales	Clostridiaceae 1	Clostridium sensu stricto
1491.41	Clostridium botulinum strain CDC42961		Firmicutes	Clostridia	Clostridiales	Clostridiaceae 1	Clostridium sensu stricto
1491.39	Clostridium botulinum strain CDC48719		Firmicutes	Clostridia	Clostridiales	Clostridiaceae 1	Clostridium sensu stricto
1491.4	Clostridium botulinum strain CDC48761		Firmicutes	Clostridia	Clostridiales	Clostridiaceae 1	Clostridium sensu stricto
1491.4	Clostridium botulinum strain CDC52298		Firmicutes	Clostridia	Clostridiales	Clostridiaceae 1	Clostridium sensu stricto
1491.4	Clostridium botulinum strain CDC66089		Firmicutes	Clostridia	Clostridiales	Clostridiaceae 1	Clostridium sensu stricto
1491.4	Clostridium botulinum strain CDC67187		Firmicutes	Clostridia	Clostridiales	Clostridiaceae 1	Clostridium sensu stricto
1491.41	Clostridium botulinum strain CDC67190		Firmicutes	Clostridia	Clostridiales	Clostridiaceae 1	Clostridium sensu stricto
1491.49	Clostridium botulinum strain Hall 183		Firmicutes	Clostridia	Clostridiales	Clostridiaceae 1	Clostridium sensu stricto
1491.49	Clostridium botulinum strain Hall 4834		Firmicutes	Clostridia	Clostridiales	Clostridiaceae 1	Clostridium sensu stricto
1491.5	Clostridium botulinum strain Hall 80		Firmicutes	Clostridia	Clostridiales	Clostridiaceae 1	Clostridium sensu stricto
1491.49	Clostridium botulinum strain Hall 8388A		Firmicutes	Clostridia	Clostridiales	Clostridiaceae 1	Clostridium sensu stricto
1491.49	Clostridium botulinum strain Hall 8857Ab		Firmicutes	Clostridia	Clostridiales	Clostridiaceae 1	Clostridium sensu stricto
1491.51	Clostridium botulinum strain K15		Firmicutes	Clostridia	Clostridiales	Clostridiaceae 1	Clostridium sensu stricto
1491.52	Clostridium botulinum strain K3		Firmicutes	Clostridia	Clostridiales	Clostridiaceae 1	Clostridium sensu stricto
1491.41	Clostridium botulinum strain KAPB-3		Firmicutes	Clostridia	Clostridiales	Clostridiaceae 1	Clostridium sensu stricto
1491.49	Clostridium botulinum strain KF Meyer 126		Firmicutes	Clostridia	Clostridiales	Clostridiaceae 1	Clostridium sensu stricto
1491.5	Clostridium botulinum strain KF Meyer 33		Firmicutes	Clostridia	Clostridiales	Clostridiaceae 1	Clostridium sensu stricto
1491.5	Clostridium botulinum strain L-572		Firmicutes	Clostridia	Clostridiales	Clostridiaceae 1	Clostridium sensu stricto
1491.52	Clostridium botulinum strain Mauritius		Firmicutes	Clostridia	Clostridiales	Clostridiaceae 1	Clostridium sensu stricto
1491.5	Clostridium botulinum strain McClung 844		Firmicutes	Clostridia	Clostridiales	Clostridiaceae 1	Clostridium sensu stricto
1491.5	Clostridium botulinum strain Prevot 697B		Firmicutes	Clostridia	Clostridiales	Clostridiaceae 1	Clostridium sensu stricto
1491.5	Clostridium botulinum strain Prevot 910		Firmicutes	Clostridia	Clostridiales	Clostridiaceae 1	Clostridium sensu stricto
1491.5	Clostridium botulinum strain Prevot Dewping		Firmicutes	Clostridia	Clostridiales	Clostridiaceae 1	Clostridium sensu stricto
1491.51	Clostridium botulinum strain Prevot Ped 1		Firmicutes	Clostridia	Clostridiales	Clostridiaceae 1	Clostridium sensu stricto
1491.51	Clostridium botulinum strain Prevot R81-3A		Firmicutes	Clostridia	Clostridiales	Clostridiaceae 1	Clostridium sensu stricto
1491.54	Clostridium botulinum strain SU0634		Firmicutes	Clostridia	Clostridiales	Clostridiaceae 1	Clostridium sensu stricto
1491.54	Clostridium botulinum strain SU0635W		Firmicutes	Clostridia	Clostridiales	Clostridiaceae 1	Clostridium sensu stricto
1491.54	Clostridium botulinum strain SU0729		Firmicutes	Clostridia	Clostridiales	Clostridiaceae 1	Clostridium sensu stricto
1491.54	Clostridium botulinum strain SU0801		Firmicutes	Clostridia	Clostridiales	Clostridiaceae 1	Clostridium sensu stricto
1491.54	Clostridium botulinum strain SU0807		Firmicutes	Clostridia	Clostridiales	Clostridiaceae 1	Clostridium sensu stricto
1491.53	Clostridium botulinum strain SU0945		Firmicutes	Clostridia	Clostridiales	Clostridiaceae 1	Clostridium sensu stricto
1491.54	Clostridium botulinum strain SU0994		Firmicutes	Clostridia	Clostridiales	Clostridiaceae 1	Clostridium sensu stricto
1491.54	Clostridium botulinum strain SU0998		Firmicutes	Clostridia	Clostridiales	Clostridiaceae 1	Clostridium sensu stricto
1491.53	Clostridium botulinum strain SU1054		Firmicutes	Clostridia	Clostridiales	Clostridiaceae 1	Clostridium sensu stricto
1491.53	Clostridium botulinum strain SU1064		Firmicutes	Clostridia	Clostridiales	Clostridiaceae 1	Clostridium sensu stricto
1491.53	Clostridium botulinum strain SU1072		Firmicutes	Clostridia	Clostridiales	Clostridiaceae 1	Clostridium sensu stricto
1491.53	Clostridium botulinum strain SU1074		Firmicutes	Clostridia	Clostridiales	Clostridiaceae 1	Clostridium sensu stricto
1491.53	Clostridium botulinum strain SU1112		Firmicutes	Clostridia	Clostridiales	Clostridiaceae 1	Clostridium sensu stricto
1491.53	Clostridium botulinum strain SU1169		Firmicutes	Clostridia	Clostridiales	Clostridiaceae 1	Clostridium sensu stricto
1491.53	Clostridium botulinum strain SU1259		Firmicutes	Clostridia	Clostridiales	Clostridiaceae 1	Clostridium sensu stricto
1491.52	Clostridium botulinum strain SU1274		Firmicutes	Clostridia	Clostridiales	Clostridiaceae 1	Clostridium sensu stricto
1491.52	Clostridium botulinum strain SU1275		Firmicutes	Clostridia	Clostridiales	Clostridiaceae 1	Clostridium sensu stricto
1491.53	Clostridium botulinum strain SU1304		Firmicutes	Clostridia	Clostridiales	Clostridiaceae 1	Clostridium sensu stricto
1491.52	Clostridium botulinum strain SU1306		Firmicutes	Clostridia	Clostridiales	Clostridiaceae 1	Clostridium sensu stricto
1491.52	Clostridium botulinum strain SU1575NT		Firmicutes	Clostridia	Clostridiales	Clostridiaceae 1	Clostridium sensu stricto
1491.52	Clostridium botulinum strain SU1887		Firmicutes	Clostridia	Clostridiales	Clostridiaceae 1	Clostridium sensu stricto
1491.53	Clostridium botulinum strain SU1891		Firmicutes	Clostridia	Clostridiales	Clostridiaceae 1	Clostridium sensu stricto
1491.52	Clostridium botulinum strain SU1917		Firmicutes	Clostridia	Clostridiales	Clostridiaceae 1	Clostridium sensu stricto
1491.52	Clostridium botulinum strain SU1934		Firmicutes	Clostridia	Clostridiales	Clostridiaceae 1	Clostridium sensu stricto
1491.52	Clostridium botulinum strain SU1937		Firmicutes	Clostridia	Clostridiales	Clostridiaceae 1	Clostridium sensu stricto
1491.49	Clostridium botulinum strain VPI 7124		Firmicutes	Clostridia	Clostridiales	Clostridiaceae 1	Clostridium sensu stricto
1491.42	Clostridium botulinum strain Walls 8G		Firmicutes	Clostridia	Clostridiales	Clostridiaceae 1	Clostridium sensu stricto
1491.51	Clostridium botulinum strain Walls 8G		Firmicutes	Clostridia	Clostridiales	Clostridiaceae 1	Clostridium sensu stricto
929508	Clostridium botulinum V891		Firmicutes	Clostridia	Clostridiales	Clostridiaceae 1	Clostridium sensu stricto
536227	Clostridium carboxidivorans P7		Firmicutes	Clostridia	Clostridiales	Clostridiaceae 1	Clostridium sensu stricto
536227	Clostridium carboxidivorans P7		Firmicutes	Clostridia	Clostridiales	Clostridiaceae 1	Clostridium sensu stricto
536227	Clostridium carboxidivorans P7 (Prj:48985)		Firmicutes	Clostridia	Clostridiales	Clostridiaceae 1	Clostridium sensu stricto
332101	Clostridium drakei strain SL1		Firmicutes	Clostridia	Clostridiales	Clostridiaceae 1	Clostridium sensu stricto
332101	Clostridium drakei strain SL1		Firmicutes	Clostridia	Clostridiales	Clostridiaceae 1	Clostridium sensu stricto
1.44312e+06	Clostridium haemolyticum NCTC 8350		Firmicutes	Clostridia	Clostridiales	Clostridiaceae 1	Clostridium sensu stricto
1.44311e+06	Clostridium haemolyticum NCTC 9693		Firmicutes	Clostridia	Clostridiales	Clostridiaceae 1	Clostridium sensu stricto
1538.8	Clostridium ljungdahlii strain DSM 13528		Firmicutes	Clostridia	Clostridiales	Clostridiaceae 1	Clostridium sensu stricto
1.44312e+06	Clostridium novyi B str. ATCC 27606		Firmicutes	Clostridia	Clostridiales	Clostridiaceae 1	Clostridium sensu stricto
1.44312e+06	Clostridium novyi B str. NCTC 9691		Firmicutes	Clostridia	Clostridiales	Clostridiaceae 1	Clostridium sensu stricto
29363.3	Clostridium paraputrificum		Firmicutes	Clostridia	Clostridiales	Clostridiaceae 1	Clostridium sensu stricto
1.20253e+06	Clostridium sartagoforme AAU1		Firmicutes	Clostridia	Clostridiales	Clostridiaceae 1	Clostridium sensu stricto
1548.3	Clostridium scatologenes strain ATCC 25775		Firmicutes	Clostridia	Clostridiales	Clostridiaceae 1	Clostridium sensu stricto
1.67699e+06	Clostridium sp. ATCC 25772		Firmicutes	Clostridia	Clostridiales	Clostridiaceae 1	Clostridium sensu stricto
1.66736e+06	Clostridium sp. C8		Firmicutes	Clostridia	Clostridiales	Clostridiaceae 1	Clostridium sensu stricto
1.49968e+06	Clostridium sp. CL-2		Firmicutes	Clostridia	Clostridiales	Clostridiaceae 1	Clostridium sensu stricto
1.49968e+06	Clostridium sp. CL-2		Firmicutes	Clostridia	Clostridiales	Clostridiaceae 1	Clostridium sensu stricto
1.49968e+06	Clostridium sp. CL-6		Firmicutes	Clostridia	Clostridiales	Clostridiaceae 1	Clostridium sensu stricto
1.49968e+06	Clostridium sp. CL-6		Firmicutes	Clostridia	Clostridiales	Clostridiaceae 1	Clostridium sensu stricto
1.03374e+06	Clostridium sp. JC122		Firmicutes	Clostridia	Clostridiales	Clostridiaceae 1	Clostridium sensu stricto
1.44311e+06	Clostridium sp. K25		Firmicutes	Clostridia	Clostridiales	Clostridiaceae 1	Clostridium sensu stricto
1.54026e+06	Clostridium sp. KNHs214		Firmicutes	Clostridia	Clostridiales	Clostridiaceae 1	Clostridium sensu stricto
1.56022e+06	Clostridium sp. L74		Firmicutes	Clostridia	Clostridiales	Clostridiaceae 1	Clostridium sensu stricto
471872	Clostridium sporogenes ATCC 15579		Firmicutes	Clostridia	Clostridiales	Clostridiaceae 1	Clostridium sensu stricto
1.07509e+06	Clostridium sporogenes PA 3679		Firmicutes	Clostridia	Clostridiales	Clostridiaceae 1	Clostridium sensu stricto
1509.23	Clostridium sporogenes strain 87-0535		Firmicutes	Clostridia	Clostridiales	Clostridiaceae 1	Clostridium sensu stricto
1509.24	Clostridium sporogenes strain 88-0163		Firmicutes	Clostridia	Clostridiales	Clostridiaceae 1	Clostridium sensu stricto
1509.4	Clostridium sporogenes strain ATCC 19404		Firmicutes	Clostridia	Clostridiales	Clostridiaceae 1	Clostridium sensu stricto
1509.39	Clostridium sporogenes strain DSM 795		Firmicutes	Clostridia	Clostridiales	Clostridiaceae 1	Clostridium sensu stricto
1509.5	Clostridium sporogenes strain DSM 795		Firmicutes	Clostridia	Clostridiales	Clostridiaceae 1	Clostridium sensu stricto
1509.28	Clostridium sporogenes strain NCIMB 10696		Firmicutes	Clostridia	Clostridiales	Clostridiaceae 1	Clostridium sensu stricto
1509.31	Clostridium sporogenes strain PA 3679		Firmicutes	Clostridia	Clostridiales	Clostridiaceae 1	Clostridium sensu stricto
1509.32	Clostridium sporogenes strain PA 3679		Firmicutes	Clostridia	Clostridiales	Clostridiaceae 1	Clostridium sensu stricto
1509.33	Clostridium sporogenes strain PA 3679		Firmicutes	Clostridia	Clostridiales	Clostridiaceae 1	Clostridium sensu stricto
1509.34	Clostridium sporogenes strain PA 3679		Firmicutes	Clostridia	Clostridiales	Clostridiaceae 1	Clostridium sensu stricto
1509.35	Clostridium sporogenes strain PA 3679		Firmicutes	Clostridia	Clostridiales	Clostridiaceae 1	Clostridium sensu stricto
1509.36	Clostridium sporogenes strain PA 3679		Firmicutes	Clostridia	Clostridiales	Clostridiaceae 1	Clostridium sensu stricto
1509.37	Clostridium sporogenes strain PA 3679		Firmicutes	Clostridia	Clostridiales	Clostridiaceae 1	Clostridium sensu stricto
1509.38	Clostridium sporogenes strain PA 3679		Firmicutes	Clostridia	Clostridiales	Clostridiaceae 1	Clostridium sensu stricto
1509.3	Clostridium sporogenes strain UC9000		Firmicutes	Clostridia	Clostridiales	Clostridiaceae 1	Clostridium sensu stricto
318464	Clostridium sulfidigenes strain 113A		Firmicutes	Clostridia	Clostridiales	Clostridiaceae 1	Clostridium sensu stricto
1.23107e+06	Clostridium tetani 12124569		Firmicutes	Clostridia	Clostridiales	Clostridiaceae 1	Clostridium sensu stricto
1513.27	Clostridium tetani 184.08		Firmicutes	Clostridia	Clostridiales	Clostridiaceae 1	Clostridium sensu stricto
1513.28	Clostridium tetani A		Firmicutes	Clostridia	Clostridiales	Clostridiaceae 1	Clostridium sensu stricto
1513.25	Clostridium tetani ATCC 19406		Firmicutes	Clostridia	Clostridiales	Clostridiaceae 1	Clostridium sensu stricto
1513.24	Clostridium tetani ATCC 453		Firmicutes	Clostridia	Clostridiales	Clostridiaceae 1	Clostridium sensu stricto
1.1722e+06	Clostridium tetani ATCC 454		Firmicutes	Clostridia	Clostridiales	Clostridiaceae 1	Clostridium sensu stricto
1.1722e+06	Clostridium tetani ATCC 9441		Firmicutes	Clostridia	Clostridiales	Clostridiaceae 1	Clostridium sensu stricto
1513.23	Clostridium tetani C2		Firmicutes	Clostridia	Clostridiales	Clostridiaceae 1	Clostridium sensu stricto
1513.26	Clostridium tetani CN655		Firmicutes	Clostridia	Clostridiales	Clostridiaceae 1	Clostridium sensu stricto
212718	Clostridium tetani E88		Firmicutes	Clostridia	Clostridiales	Clostridiaceae 1	Clostridium sensu stricto
1.3011e+06	Clostridium sp. 01		Firmicutes	Clostridia	Clostridiales	Peptostreptococcaceae	Clostridium XI
1.68629e+06	Clostridiales bacterium mt11		Firmicutes	Clostridia	Clostridiales	Incertae Sedis XI	Clostridium XII
1.41065e+06	[Clostridium] aerotolerans DSM 5434		Firmicutes	Clostridia	Clostridiales	Lachnospiraceae	Clostridium XlVa
29354.3	[Clostridium] celerecrescens strain 152B		Firmicutes	Clostridia	Clostridiales	Lachnospiraceae	Clostridium XlVa
742734	[Clostridium] citroniae WAL-19142		Firmicutes	Clostridia	Clostridiales	Lachnospiraceae	Clostridium XlVa
457422	Clostridiales bacterium 1_7_47FAA		Firmicutes	Clostridia	Clostridiales	Lachnospiraceae	Clostridium XlVa
1.23244e+06	Clostridiales bacterium VE202-04		Firmicutes	Clostridia	Clostridiales	Lachnospiraceae	Clostridium XlVa
1.23244e+06	Clostridiales bacterium VE202-15		Firmicutes	Clostridia	Clostridiales	Lachnospiraceae	Clostridium XlVa
518636	Clostridium asparagiforme DSM 15981		Firmicutes	Clostridia	Clostridiales	Lachnospiraceae	Clostridium XlVa
742733	Clostridium citroniae WAL-17108		Firmicutes	Clostridia	Clostridiales	Lachnospiraceae	Clostridium XlVa
999412	Clostridium hathewayi 12489931		Firmicutes	Clostridia	Clostridiales	Lachnospiraceae	Clostridium XlVa
566551	Clostridium hathewayi DSM 13479		Firmicutes	Clostridia	Clostridiales	Lachnospiraceae	Clostridium XlVa
1.30488e+06	Clostridium indolis DSM 755		Firmicutes	Clostridia	Clostridiales	Lachnospiraceae	Clostridium XlVa
1.28682e+06	Clostridium methoxybenzovorans SR3		Firmicutes	Clostridia	Clostridiales	Lachnospiraceae	Clostridium XlVa
357810	Clostridium phytofermentans ISDg		Firmicutes	Clostridia	Clostridiales	Lachnospiraceae	Clostridium XlVa
610130	Clostridium saccharolyticum WM1		Firmicutes	Clostridia	Clostridiales	Lachnospiraceae	Clostridium XlVa
1.16367e+06	Clostridium sp. 12(A)		Firmicutes	Clostridia	Clostridiales	Lachnospiraceae	Clostridium XlVa
1.30487e+06	Clostridium sp. ASBs410		Firmicutes	Clostridia	Clostridiales	Lachnospiraceae	Clostridium XlVa
1.72019e+06	Clostridium sp. AT5		Firmicutes	Clostridia	Clostridiales	Lachnospiraceae	Clostridium XlVa
1.77605e+06	Clostridium sp. C105KSO15		Firmicutes	Clostridia	Clostridiales	Lachnospiraceae	Clostridium XlVa
1.60998e+06	Clostridium sp. FS41		Firmicutes	Clostridia	Clostridiales	Lachnospiraceae	Clostridium XlVa
1.29892e+06	Desulfotomaculum guttoideum DSM 4024		Firmicutes	Clostridia	Clostridiales	Lachnospiraceae	Clostridium XlVa
1.2358e+06	Dorea sp. 5-2		Firmicutes	Clostridia	Clostridiales	Lachnospiraceae	Clostridium XlVa
154046	Hungatella hathewayi		Firmicutes	Clostridia	Clostridiales	Lachnospiraceae	Clostridium XlVa
154046	Hungatella hathewayi		Firmicutes	Clostridia	Clostridiales	Lachnospiraceae	Clostridium XlVa
1.26285e+06	Collinsella sp. CAG:289		Actinobacteria	Coriobacteriia	Coriobacteriales	Coriobacteriaceae	Collinsella
1.49968e+06	Collinsella sp. MS5		Actinobacteria	Actinobacteria	Coriobacteriales	Coriobacteriaceae	Collinsella
742742	Collinsella tanakaei YIT 12063		Actinobacteria	Actinobacteria	Coriobacteriales	Coriobacteriaceae	Collinsella
357240	Cronobacter helveticus 1159		Proteobacteria	Gammaproteobacteria	Enterobacteriales	Enterobacteriaceae	Cronobacter
1.38757e+06	Franconibacter helveticus LMG 23732		Proteobacteria	Gammaproteobacteria	Enterobacteriales	Enterobacteriaceae	Cronobacter
1.40512e+06	Franconibacter helveticus strain 513 (LMG 23732)		Proteobacteria	Gammaproteobacteria	Enterobacteriales	Enterobacteriaceae	Cronobacter
28901.6	Salmonella enterica strain 413_SENT		Proteobacteria	Gammaproteobacteria	Enterobacteriales	Enterobacteriaceae	Cronobacter
756499	Desulfitobacterium dehalogenans ATCC 51507		Firmicutes	Clostridia	Clostridiales	Peptococcaceae 1	Desulfitobacterium
272565	Desulfitobacterium hafniense DCB-2		Firmicutes	Clostridia	Clostridiales	Peptococcaceae 1	Desulfitobacterium
537010	Desulfitobacterium hafniense DP7		Firmicutes	Clostridia	Clostridiales	Peptococcaceae 1	Desulfitobacterium
1.09032e+06	Desulfitobacterium hafniense PCP-1		Firmicutes	Clostridia	Clostridiales	Peptococcaceae	Desulfitobacterium
49338.5	Desulfitobacterium hafniense strain DH		Firmicutes	Clostridia	Clostridiales	Peptococcaceae	Desulfitobacterium
49338.4	Desulfitobacterium hafniense strain PCE-S		Firmicutes	Clostridia	Clostridiales	Peptococcaceae 1	Desulfitobacterium
872024	Desulfitobacterium hafniense TCP-A		Firmicutes	Clostridia	Clostridiales	Peptococcaceae 1	Desulfitobacterium
138119	Desulfitobacterium hafniense Y51		Firmicutes	Clostridia	Clostridiales	Peptococcaceae 1	Desulfitobacterium
146907	Desulfitobacterium sp. PCE1		Firmicutes	Clostridia	Clostridiales	Peptococcaceae 1	Desulfitobacterium
1.30261e+06	Desulfobulbus sp. oral taxon 041 str. Dsb4		Proteobacteria	Deltaproteobacteria	Desulfobacterales	Desulfobulbaceae	Desulfobulbus
476652	Desulfosporosinus acididurans strain M1		Firmicutes	Clostridia	Clostridiales	Peptococcaceae 1	Desulfosporosinus
646529	Desulfosporosinus acidiphilus SJ4		Firmicutes	Clostridia	Clostridiales	Peptococcaceae 1	Desulfosporosinus
768704	Desulfosporosinus meridiei DSM 13257		Firmicutes	Clostridia	Clostridiales	Peptococcaceae 1	Desulfosporosinus
768706	Desulfosporosinus orientis DSM 765		Firmicutes	Clostridia	Clostridiales	Peptococcaceae 1	Desulfosporosinus
1.48792e+06	Desulfosporosinus sp. HMP52		Firmicutes	Clostridia	Clostridiales	Peptococcaceae 1	Desulfosporosinus
913865	Desulfosporosinus sp. OT		Firmicutes	Clostridia	Clostridiales	Peptococcaceae 1	Desulfosporosinus
768710	Desulfosporosinus youngiae DSM 17734		Firmicutes	Clostridia	Clostridiales	Peptococcaceae 1	Desulfosporosinus
177440	Desulfotalea psychrophila LSv54		Proteobacteria	Deltaproteobacteria	Desulfobacterales	Desulfobulbaceae	Desulfotalea
1.12143e+06	Desulfotomaculum hydrothermale Lam5 = DSM 18033		Firmicutes	Clostridia	Clostridiales	Peptococcaceae 2	Desulfotomaculum
349162	Desulfotomaculum reducens MI-1		Firmicutes	Clostridia	Clostridiales	Peptococcaceae 2	Desulfotomaculum
696281	Desulfotomaculum ruminis DSM 2154		Firmicutes	Clostridia	Clostridiales	Peptococcaceae 2	Desulfotomaculum
1.12143e+06	Desulfovibrio acrylicus DSM 10141		Proteobacteria	Deltaproteobacteria	Desulfovibrionales	Desulfovibrionaceae	Desulfovibrio
1.12144e+06	Desulfovibrio alaskensis DSM 16109		Proteobacteria	Deltaproteobacteria	Desulfovibrionales	Desulfovibrionaceae	Desulfovibrio
207560	Desulfovibrio alaskensis G20		Proteobacteria	Deltaproteobacteria	Desulfovibrionales	Desulfovibrionaceae	Desulfovibrio
1.12145e+06	Desulfovibrio desulfuricans subsp. desulfuricans DSM 642		Proteobacteria	Deltaproteobacteria	Desulfovibrionales	Desulfovibrionaceae	Desulfovibrio
525146	Desulfovibrio desulfuricans subsp. desulfuricans str. ATCC 27774		Proteobacteria	Deltaproteobacteria	Desulfovibrionales	Desulfovibrionaceae	Desulfovibrio
1.12145e+06	Desulfovibrio hydrothermalis AM13 = DSM 14728		Proteobacteria	Deltaproteobacteria	Desulfovibrionales	Desulfovibrionaceae	Desulfovibrio
1.12145e+06	Desulfovibrio hydrothermalis AM13 = DSM 14728		Proteobacteria	Deltaproteobacteria	Desulfovibrionales	Desulfovibrionaceae	Desulfovibrio
526222	Desulfovibrio salexigens DSM 2638		Proteobacteria	Deltaproteobacteria	Desulfovibrionales	Desulfovibrionaceae	Desulfovibrio
1.12144e+06	Desulfovibrio cuneatus DSM 11391		Proteobacteria	delta/epsilonsubdivisions	Deltaproteobacteria	Desulfovibrionales	Desulfovibrionaceae
1.12144e+06	Desulfovibrio desulfuricans subsp. aestuarii DSM 17919 = ATCC 29578		Proteobacteria	delta/epsilonsubdivisions	Deltaproteobacteria	Desulfovibrionales	Desulfovibrionaceae
1.12147e+06	Desulfovibrio zosterae DSM 11974		Proteobacteria	delta/epsilonsubdivisions	Deltaproteobacteria	Desulfovibrionales	Desulfovibrionaceae
548.34	Enterobacter aerogenes CDC UA0804-01		Proteobacteria	Gammaproteobacteria	Enterobacteriales	Enterobacteriaceae	Enterobacter
935296	Enterobacter aerogenes EA1509E		Proteobacteria	Gammaproteobacteria	Enterobacteriales	Enterobacteriaceae	Enterobacter
685445	Enterobacter aerogenes FGI35		Proteobacteria	Gammaproteobacteria	Enterobacteriales	Enterobacteriaceae	Enterobacter
1.02831e+06	Enterobacter aerogenes KCTC 2190		Proteobacteria	Gammaproteobacteria	Enterobacteriales	Enterobacteriaceae	Enterobacter
1.43932e+06	Enterobacter aerogenes MGH 61		Proteobacteria	Gammaproteobacteria	Enterobacteriales	Enterobacteriaceae	Enterobacter
1.43932e+06	Enterobacter aerogenes MGH 62		Proteobacteria	Gammaproteobacteria	Enterobacteriales	Enterobacteriaceae	Enterobacter
1.43932e+06	Enterobacter aerogenes MGH 77		Proteobacteria	Gammaproteobacteria	Enterobacteriales	Enterobacteriaceae	Enterobacter
1.43932e+06	Enterobacter aerogenes MGH 78		Proteobacteria	Gammaproteobacteria	Enterobacteriales	Enterobacteriaceae	Enterobacter
548.35	Enterobacter aerogenes ND17		Proteobacteria	Gammaproteobacteria	Enterobacteriales	Enterobacteriaceae	Enterobacter
548.109	Enterobacter aerogenes strain 151_EAER		Proteobacteria	Gammaproteobacteria	Enterobacteriales	Enterobacteriaceae	Enterobacter
548.11	Enterobacter aerogenes strain 170_EAER		Proteobacteria	Gammaproteobacteria	Enterobacteriales	Enterobacteriaceae	Enterobacter
548.114	Enterobacter aerogenes strain 225_EAER		Proteobacteria	Gammaproteobacteria	Enterobacteriales	Enterobacteriaceae	Enterobacter
548.62	Enterobacter aerogenes strain 28944		Proteobacteria	Gammaproteobacteria	Enterobacteriales	Enterobacteriaceae	Enterobacter
548.63	Enterobacter aerogenes strain 32540		Proteobacteria	Gammaproteobacteria	Enterobacteriales	Enterobacteriaceae	Enterobacter
548.59	Enterobacter aerogenes strain 33850		Proteobacteria	Gammaproteobacteria	Enterobacteriales	Enterobacteriaceae	Enterobacter
548.64	Enterobacter aerogenes strain 35003		Proteobacteria	Gammaproteobacteria	Enterobacteriales	Enterobacteriaceae	Enterobacter
548.65	Enterobacter aerogenes strain 35005		Proteobacteria	Gammaproteobacteria	Enterobacteriales	Enterobacteriaceae	Enterobacter
548.66	Enterobacter aerogenes strain 35006		Proteobacteria	Gammaproteobacteria	Enterobacteriales	Enterobacteriaceae	Enterobacter
548.6	Enterobacter aerogenes strain 35007		Proteobacteria	Gammaproteobacteria	Enterobacteriales	Enterobacteriaceae	Enterobacter
548.67	Enterobacter aerogenes strain 35715		Proteobacteria	Gammaproteobacteria	Enterobacteriales	Enterobacteriaceae	Enterobacter
548.61	Enterobacter aerogenes strain 42193		Proteobacteria	Gammaproteobacteria	Enterobacteriales	Enterobacteriaceae	Enterobacter
548.68	Enterobacter aerogenes strain 44247		Proteobacteria	Gammaproteobacteria	Enterobacteriales	Enterobacteriaceae	Enterobacter
548.111	Enterobacter aerogenes strain 682_EAER		Proteobacteria	Gammaproteobacteria	Enterobacteriales	Enterobacteriaceae	Enterobacter
548.112	Enterobacter aerogenes strain 86_EAER		Proteobacteria	Gammaproteobacteria	Enterobacteriales	Enterobacteriaceae	Enterobacter
548.113	Enterobacter aerogenes strain 965_EAER		Proteobacteria	Gammaproteobacteria	Enterobacteriales	Enterobacteriaceae	Enterobacter
548.7	Enterobacter aerogenes strain B3		Proteobacteria	Gammaproteobacteria	Enterobacteriales	Enterobacteriaceae	Enterobacter
548.115	Enterobacter aerogenes strain CAV1320		Proteobacteria	Gammaproteobacteria	Enterobacteriales	Enterobacteriaceae	Enterobacter
548.154	Enterobacter aerogenes strain FDAARGOS_152		Proteobacteria	Gammaproteobacteria	Enterobacteriales	Enterobacteriaceae	Enterobacter
548.155	Enterobacter aerogenes strain G7		Proteobacteria	Gammaproteobacteria	Enterobacteriales	Enterobacteriaceae	Enterobacter
548.13	Enterobacter aerogenes strain GN02079		Proteobacteria	Gammaproteobacteria	Enterobacteriales	Enterobacteriaceae	Enterobacter
548.129	Enterobacter aerogenes strain GN02126		Proteobacteria	Gammaproteobacteria	Enterobacteriales	Enterobacteriaceae	Enterobacter
548.131	Enterobacter aerogenes strain GN02154		Proteobacteria	Gammaproteobacteria	Enterobacteriales	Enterobacteriaceae	Enterobacter
548.72	Enterobacter aerogenes strain GN02173		Proteobacteria	Gammaproteobacteria	Enterobacteriales	Enterobacteriaceae	Enterobacter
548.75	Enterobacter aerogenes strain GN02278		Proteobacteria	Gammaproteobacteria	Enterobacteriales	Enterobacteriaceae	Enterobacter
548.73	Enterobacter aerogenes strain GN02286		Proteobacteria	Gammaproteobacteria	Enterobacteriales	Enterobacteriaceae	Enterobacter
548.127	Enterobacter aerogenes strain GN02329		Proteobacteria	Gammaproteobacteria	Enterobacteriales	Enterobacteriaceae	Enterobacter
548.76	Enterobacter aerogenes strain GN02355		Proteobacteria	Gammaproteobacteria	Enterobacteriales	Enterobacteriaceae	Enterobacter
548.77	Enterobacter aerogenes strain GN02384		Proteobacteria	Gammaproteobacteria	Enterobacteriales	Enterobacteriaceae	Enterobacter
548.78	Enterobacter aerogenes strain GN02420		Proteobacteria	Gammaproteobacteria	Enterobacteriales	Enterobacteriaceae	Enterobacter
548.128	Enterobacter aerogenes strain GN02464		Proteobacteria	Gammaproteobacteria	Enterobacteriales	Enterobacteriaceae	Enterobacter
548.126	Enterobacter aerogenes strain GN02499		Proteobacteria	Gammaproteobacteria	Enterobacteriales	Enterobacteriaceae	Enterobacter
548.86	Enterobacter aerogenes strain GN02509		Proteobacteria	Gammaproteobacteria	Enterobacteriales	Enterobacteriaceae	Enterobacter
548.134	Enterobacter aerogenes strain GN02525		Proteobacteria	Gammaproteobacteria	Enterobacteriales	Enterobacteriaceae	Enterobacter
548.125	Enterobacter aerogenes strain GN02694		Proteobacteria	Gammaproteobacteria	Enterobacteriales	Enterobacteriaceae	Enterobacter
548.143	Enterobacter aerogenes strain GN02710		Proteobacteria	Gammaproteobacteria	Enterobacteriales	Enterobacteriaceae	Enterobacter
548.121	Enterobacter aerogenes strain GN02761		Proteobacteria	Gammaproteobacteria	Enterobacteriales	Enterobacteriaceae	Enterobacter
548.144	Enterobacter aerogenes strain GN02761		Proteobacteria	Gammaproteobacteria	Enterobacteriales	Enterobacteriaceae	Enterobacter
548.122	Enterobacter aerogenes strain GN02770		Proteobacteria	Gammaproteobacteria	Enterobacteriales	Enterobacteriaceae	Enterobacter
548.145	Enterobacter aerogenes strain GN03482		Proteobacteria	Gammaproteobacteria	Enterobacteriales	Enterobacteriaceae	Enterobacter
548.123	Enterobacter aerogenes strain GN03688		Proteobacteria	Gammaproteobacteria	Enterobacteriales	Enterobacteriaceae	Enterobacter
548.12	Enterobacter aerogenes strain GN03732		Proteobacteria	Gammaproteobacteria	Enterobacteriales	Enterobacteriaceae	Enterobacter
548.124	Enterobacter aerogenes strain GN03927		Proteobacteria	Gammaproteobacteria	Enterobacteriales	Enterobacteriaceae	Enterobacter
548.135	Enterobacter aerogenes strain GN03959		Proteobacteria	Gammaproteobacteria	Enterobacteriales	Enterobacteriaceae	Enterobacter
548.79	Enterobacter aerogenes strain GN04690		Proteobacteria	Gammaproteobacteria	Enterobacteriales	Enterobacteriaceae	Enterobacter
548.116	Enterobacter aerogenes strain GN04794		Proteobacteria	Gammaproteobacteria	Enterobacteriales	Enterobacteriaceae	Enterobacter
548.119	Enterobacter aerogenes strain GN04835		Proteobacteria	Gammaproteobacteria	Enterobacteriales	Enterobacteriaceae	Enterobacter
548.117	Enterobacter aerogenes strain GN05224		Proteobacteria	Gammaproteobacteria	Enterobacteriales	Enterobacteriaceae	Enterobacter
548.118	Enterobacter aerogenes strain GN05253		Proteobacteria	Gammaproteobacteria	Enterobacteriales	Enterobacteriaceae	Enterobacter
548.149	Enterobacter aerogenes strain GN05748		Proteobacteria	Gammaproteobacteria	Enterobacteriales	Enterobacteriaceae	Enterobacter
548.147	Enterobacter aerogenes strain GN05782		Proteobacteria	Gammaproteobacteria	Enterobacteriales	Enterobacteriaceae	Enterobacter
548.146	Enterobacter aerogenes strain GN05809		Proteobacteria	Gammaproteobacteria	Enterobacteriales	Enterobacteriaceae	Enterobacter
548.152	Enterobacter aerogenes strain SMART_1248		Proteobacteria	Gammaproteobacteria	Enterobacteriales	Enterobacteriaceae	Enterobacter
548.151	Enterobacter aerogenes strain SMART_1249		Proteobacteria	Gammaproteobacteria	Enterobacteriales	Enterobacteriaceae	Enterobacter
548.15	Enterobacter aerogenes strain SMART_1372		Proteobacteria	Gammaproteobacteria	Enterobacteriales	Enterobacteriaceae	Enterobacter
548.136	Enterobacter aerogenes strain SMART_350		Proteobacteria	Gammaproteobacteria	Enterobacteriales	Enterobacteriaceae	Enterobacter
548.137	Enterobacter aerogenes strain SMART_429		Proteobacteria	Gammaproteobacteria	Enterobacteriales	Enterobacteriaceae	Enterobacter
548.138	Enterobacter aerogenes strain SMART_543		Proteobacteria	Gammaproteobacteria	Enterobacteriales	Enterobacteriaceae	Enterobacter
548.139	Enterobacter aerogenes strain SMART_773		Proteobacteria	Gammaproteobacteria	Enterobacteriales	Enterobacteriaceae	Enterobacter
548.14	Enterobacter aerogenes strain SMART_774		Proteobacteria	Gammaproteobacteria	Enterobacteriales	Enterobacteriaceae	Enterobacter
548.141	Enterobacter aerogenes strain SMART_888		Proteobacteria	Gammaproteobacteria	Enterobacteriales	Enterobacteriaceae	Enterobacter
548.1	Enterobacter aerogenes strain UCI89		Proteobacteria	Gammaproteobacteria	Enterobacteriales	Enterobacteriaceae	Enterobacter
548.102	Enterobacter aerogenes strain UCI97		Proteobacteria	Gammaproteobacteria	Enterobacteriales	Enterobacteriaceae	Enterobacter
548.99	Enterobacter aerogenes strain UCI98		Proteobacteria	Gammaproteobacteria	Enterobacteriales	Enterobacteriaceae	Enterobacter
1.40014e+06	Enterobacter aerogenes UCI 16		Proteobacteria	Gammaproteobacteria	Enterobacteriales	Enterobacteriaceae	Enterobacter
1.40014e+06	Enterobacter aerogenes UCI 27		Proteobacteria	Gammaproteobacteria	Enterobacteriales	Enterobacteriaceae	Enterobacter
1.40014e+06	Enterobacter aerogenes UCI 28		Proteobacteria	Gammaproteobacteria	Enterobacteriales	Enterobacteriaceae	Enterobacter
1.40014e+06	Enterobacter aerogenes UCI 45		Proteobacteria	Gammaproteobacteria	Enterobacteriales	Enterobacteriaceae	Enterobacter
1.40014e+06	Enterobacter aerogenes UCI 46		Proteobacteria	Gammaproteobacteria	Enterobacteriales	Enterobacteriaceae	Enterobacter
1.40014e+06	Enterobacter aerogenes UCI 47		Proteobacteria	Gammaproteobacteria	Enterobacteriales	Enterobacteriaceae	Enterobacter
1.40015e+06	Enterobacter aerogenes UCI 48		Proteobacteria	Gammaproteobacteria	Enterobacteriales	Enterobacteriaceae	Enterobacter
69218.4	Enterobacter cancerogenus strain NS104		Proteobacteria	Gammaproteobacteria	Enterobacteriales	Enterobacteriaceae	Enterobacter
69218.6	Enterobacter cancerogenus strain NS111		Proteobacteria	Gammaproteobacteria	Enterobacteriales	Enterobacteriaceae	Enterobacter
69218.5	Enterobacter cancerogenus strain NS188		Proteobacteria	Gammaproteobacteria	Enterobacteriales	Enterobacteriaceae	Enterobacter
69218.7	Enterobacter cancerogenus strain NS31		Proteobacteria	Gammaproteobacteria	Enterobacteriales	Enterobacteriaceae	Enterobacter
550.515	Enterobacter cloacae strain GN03556		Proteobacteria	Gammaproteobacteria	Enterobacteriales	Enterobacteriaceae	Enterobacter
550.342	Enterobacter cloacae strain MNCRE55		Proteobacteria	Gammaproteobacteria	Enterobacteriales	Enterobacteriaceae	Enterobacter
550.509	Enterobacter cloacae strain SMART_1093		Proteobacteria	Gammaproteobacteria	Enterobacteriales	Enterobacteriaceae	Enterobacter
550.51	Enterobacter cloacae strain SMART_1094		Proteobacteria	Gammaproteobacteria	Enterobacteriales	Enterobacteriaceae	Enterobacter
550.508	Enterobacter cloacae strain SMART_901		Proteobacteria	Gammaproteobacteria	Enterobacteriales	Enterobacteriaceae	Enterobacter
301102	Enterobacter hormaechei subsp. oharae		Proteobacteria	Gammaproteobacteria	Enterobacteriales	Enterobacteriaceae	Enterobacter
301102	Enterobacter hormaechei subsp. oharae		Proteobacteria	Gammaproteobacteria	Enterobacteriales	Enterobacteriaceae	Enterobacter
301102	Enterobacter hormaechei subsp. oharae		Proteobacteria	Gammaproteobacteria	Enterobacteriales	Enterobacteriaceae	Enterobacter
301102	Enterobacter hormaechei subsp. oharae		Proteobacteria	Gammaproteobacteria	Enterobacteriales	Enterobacteriaceae	Enterobacter
1.44997e+06	Enterobacter sp. T1-1		Proteobacteria	Gammaproteobacteria	Enterobacteriales	Enterobacteriaceae	Enterobacter
1.13469e+06	Klebsiella michiganensis strain SA2		Proteobacteria	Gammaproteobacteria	Enterobacteriales	Enterobacteriaceae	Enterobacter
883117	Klebsiella oxytoca 10-5242		Proteobacteria	Gammaproteobacteria	Enterobacteriales	Enterobacteriaceae	Enterobacter
883125	Klebsiella oxytoca 10-5250		Proteobacteria	Gammaproteobacteria	Enterobacteriales	Enterobacteriaceae	Enterobacter
1.19106e+06	Klebsiella oxytoca E718		Proteobacteria	Gammaproteobacteria	Enterobacteriales	Enterobacteriaceae	Enterobacter
1.41675e+06	Klebsiella oxytoca H1g		Proteobacteria	Gammaproteobacteria	Enterobacteriales	Enterobacteriaceae	Enterobacter
1.30898e+06	Klebsiella oxytoca HKOPL1		Proteobacteria	Gammaproteobacteria	Enterobacteriales	Enterobacteriaceae	Enterobacter
1.00655e+06	Klebsiella oxytoca KCTC 1686		Proteobacteria	Gammaproteobacteria	Enterobacteriales	Enterobacteriaceae	Enterobacter
1.33385e+06	Klebsiella oxytoca KONIH1		Proteobacteria	Gammaproteobacteria	Enterobacteriales	Enterobacteriaceae	Enterobacter
290336	Klebsiella oxytoca M5al		Proteobacteria	Gammaproteobacteria	Enterobacteriales	Enterobacteriaceae	Enterobacter
1.32843e+06	Klebsiella oxytoca MGH 27		Proteobacteria	Gammaproteobacteria	Enterobacteriales	Enterobacteriaceae	Enterobacter
1.32843e+06	Klebsiella oxytoca MGH 41		Proteobacteria	Gammaproteobacteria	Enterobacteriales	Enterobacteriaceae	Enterobacter
1.35047e+06	Klebsiella oxytoca SA2		Proteobacteria	Gammaproteobacteria	Enterobacteriales	Enterobacteriaceae	Enterobacter
571.81	Klebsiella oxytoca strain 1037_KOXY		Proteobacteria	Gammaproteobacteria	Enterobacteriales	Enterobacteriaceae	Enterobacter
571.73	Klebsiella oxytoca strain 1081_KOXY		Proteobacteria	Gammaproteobacteria	Enterobacteriales	Enterobacteriaceae	Enterobacter
571.74	Klebsiella oxytoca strain 1082_KOXY		Proteobacteria	Gammaproteobacteria	Enterobacteriales	Enterobacteriaceae	Enterobacter
571.78	Klebsiella oxytoca strain 1084_KOXY		Proteobacteria	Gammaproteobacteria	Enterobacteriales	Enterobacteriaceae	Enterobacter
571.83	Klebsiella oxytoca strain 1085_KOXY		Proteobacteria	Gammaproteobacteria	Enterobacteriales	Enterobacteriaceae	Enterobacter
571.84	Klebsiella oxytoca strain 1113_KOXY		Proteobacteria	Gammaproteobacteria	Enterobacteriales	Enterobacteriaceae	Enterobacter
571.75	Klebsiella oxytoca strain 1148_KOXY		Proteobacteria	Gammaproteobacteria	Enterobacteriales	Enterobacteriaceae	Enterobacter
571.8	Klebsiella oxytoca strain 1154_KOXY		Proteobacteria	Gammaproteobacteria	Enterobacteriales	Enterobacteriaceae	Enterobacter
571.77	Klebsiella oxytoca strain 1246_KOXY		Proteobacteria	Gammaproteobacteria	Enterobacteriales	Enterobacteriaceae	Enterobacter
571.86	Klebsiella oxytoca strain 247_KOXY		Proteobacteria	Gammaproteobacteria	Enterobacteriales	Enterobacteriaceae	Enterobacter
571.91	Klebsiella oxytoca strain 337_KOXY		Proteobacteria	Gammaproteobacteria	Enterobacteriales	Enterobacteriaceae	Enterobacter
571.92	Klebsiella oxytoca strain 345_KOXY		Proteobacteria	Gammaproteobacteria	Enterobacteriales	Enterobacteriaceae	Enterobacter
571.88	Klebsiella oxytoca strain 371_KOXY		Proteobacteria	Gammaproteobacteria	Enterobacteriales	Enterobacteriaceae	Enterobacter
571.102	Klebsiella oxytoca strain 375_KOXY		Proteobacteria	Gammaproteobacteria	Enterobacteriales	Enterobacteriaceae	Enterobacter
571.104	Klebsiella oxytoca strain 409_KOXY		Proteobacteria	Gammaproteobacteria	Enterobacteriales	Enterobacteriaceae	Enterobacter
571.93	Klebsiella oxytoca strain 442_KOXY		Proteobacteria	Gammaproteobacteria	Enterobacteriales	Enterobacteriaceae	Enterobacter
571.95	Klebsiella oxytoca strain 625_KOXY		Proteobacteria	Gammaproteobacteria	Enterobacteriales	Enterobacteriaceae	Enterobacter
571.97	Klebsiella oxytoca strain 628_KOXY		Proteobacteria	Gammaproteobacteria	Enterobacteriales	Enterobacteriaceae	Enterobacter
571.99	Klebsiella oxytoca strain 636_KOXY		Proteobacteria	Gammaproteobacteria	Enterobacteriales	Enterobacteriaceae	Enterobacter
571.1	Klebsiella oxytoca strain 649_KOXY		Proteobacteria	Gammaproteobacteria	Enterobacteriales	Enterobacteriaceae	Enterobacter
571.101	Klebsiella oxytoca strain 659_KOXY		Proteobacteria	Gammaproteobacteria	Enterobacteriales	Enterobacteriaceae	Enterobacter
571.107	Klebsiella oxytoca strain 793_KOXY		Proteobacteria	Gammaproteobacteria	Enterobacteriales	Enterobacteriaceae	Enterobacter
571.62	Klebsiella oxytoca strain CAV1374		Proteobacteria	Gammaproteobacteria	Enterobacteriales	Enterobacteriaceae	Enterobacter
571.58	Klebsiella oxytoca strain CH2		Proteobacteria	Gammaproteobacteria	Enterobacteriales	Enterobacteriaceae	Enterobacter
571.72	Klebsiella oxytoca strain CH5		Proteobacteria	Gammaproteobacteria	Enterobacteriales	Enterobacteriaceae	Enterobacter
571.57	Klebsiella oxytoca strain FDAARGOS_66		Proteobacteria	Gammaproteobacteria	Enterobacteriales	Enterobacteriaceae	Enterobacter
571.71	Klebsiella oxytoca strain GY84G39		Proteobacteria	Gammaproteobacteria	Enterobacteriales	Enterobacteriaceae	Enterobacter
571.11	Klebsiella oxytoca strain JKo3		Proteobacteria	Gammaproteobacteria	Enterobacteriales	Enterobacteriaceae	Enterobacter
571.33	Klebsiella oxytoca strain M1		Proteobacteria	Gammaproteobacteria	Enterobacteriales	Enterobacteriaceae	Enterobacter
571.69	Klebsiella oxytoca strain MGH87		Proteobacteria	Gammaproteobacteria	Enterobacteriales	Enterobacteriaceae	Enterobacter
571.65	Klebsiella oxytoca strain PHS-890		Proteobacteria	Gammaproteobacteria	Enterobacteriales	Enterobacteriaceae	Enterobacter
571.64	Klebsiella oxytoca strain PHS-892		Proteobacteria	Gammaproteobacteria	Enterobacteriales	Enterobacteriaceae	Enterobacter
571.32	Klebsiella oxytoca strain R8A		Proteobacteria	Gammaproteobacteria	Enterobacteriales	Enterobacteriaceae	Enterobacter
571.106	Klebsiella oxytoca strain ST170:939742031		Proteobacteria	Gammaproteobacteria	Enterobacteriales	Enterobacteriaceae	Enterobacter
1.31658e+06	Klebsiella pneumoniae ATCC 43816		Proteobacteria	Gammaproteobacteria	Enterobacteriales	Enterobacteriaceae	Enterobacter
1.32838e+06	Klebsiella pneumoniae MGH 44		Proteobacteria	Gammaproteobacteria	Enterobacteriales	Enterobacteriaceae	Enterobacter
573.168	Klebsiella pneumoniae strain 1294_KPNE		Proteobacteria	Gammaproteobacteria	Enterobacteriales	Enterobacteriaceae	Enterobacter
573.148	Klebsiella pneumoniae strain 1kgm		Proteobacteria	Gammaproteobacteria	Enterobacteriales	Enterobacteriaceae	Enterobacter
573.197	Klebsiella pneumoniae strain II EMP3		Proteobacteria	Gammaproteobacteria	Enterobacteriales	Enterobacteriaceae	Enterobacter
573.221	Klebsiella pneumoniae strain LPKP		Proteobacteria	Gammaproteobacteria	Enterobacteriales	Enterobacteriaceae	Enterobacter
573.224	Klebsiella pneumoniae strain UCD-JA29		Proteobacteria	Gammaproteobacteria	Enterobacteriales	Enterobacteriaceae	Enterobacter
573.136	Klebsiella pneumoniae strain XDR		Proteobacteria	Gammaproteobacteria	Enterobacteriales	Enterobacteriaceae	Enterobacter
936564	Klebsiella sp. AS10		Proteobacteria	Gammaproteobacteria	Enterobacteriales	Enterobacteriaceae	Enterobacter
1.21811e+06	Kluyvera cryocrescens NBRC 102467		Proteobacteria	Gammaproteobacteria	Enterobacteriales	Enterobacteriaceae	Enterobacter
621.86	Shigella boydii strain 1169_SBOY		Proteobacteria	Gammaproteobacteria	Enterobacteriales	Enterobacteriaceae	Enterobacter
624.632	Shigella sonnei strain 452_SSON		Proteobacteria	Gammaproteobacteria	Enterobacteriales	Enterobacteriaceae	Enterobacter
911023	Yokenella regensburgei ATCC 49455		Proteobacteria	Gammaproteobacteria	Enterobacteriales	Enterobacteriaceae	Enterobacter
1.15861e+06	Enterococcus asini ATCC 700915 [PRJNA202676]		Firmicutes	Bacilli	Lactobacillales	Enterococcaceae	Enterococcus
1.15861e+06	Enterococcus asini ATCC 700915 [PRJNA206346]		Firmicutes	Bacilli	Lactobacillales	Enterococcaceae	Enterococcus
1.14e+06	Enterococcus avium ATCC 14025 [PRJNA206270]		Firmicutes	Bacilli	Lactobacillales	Enterococcaceae	Enterococcus
1.14e+06	Enterococcus avium ATCC 14025 [PRJNA206363]		Firmicutes	Bacilli	Lactobacillales	Enterococcaceae	Enterococcus
1.15861e+06	Enterococcus caccae ATCC BAA-1240 [PRJNA202681]		Firmicutes	Bacilli	Lactobacillales	Enterococcaceae	Enterococcus
1.15861e+06	Enterococcus caccae ATCC BAA-1240 [PRJNA206347]		Firmicutes	Bacilli	Lactobacillales	Enterococcaceae	Enterococcus
1352.52	Enterococcus faecium strain 639_EFCM		Firmicutes	Bacilli	Lactobacillales	Enterococcaceae	Enterococcus
1.15861e+06	Enterococcus haemoperoxidus ATCC BAA-382 [PRJNA202678]		Firmicutes	Bacilli	Lactobacillales	Enterococcaceae	Enterococcus
1.15861e+06	Enterococcus haemoperoxidus ATCC BAA-382 [PRJNA206350]		Firmicutes	Bacilli	Lactobacillales	Enterococcaceae	Enterococcus
1354.6	Enterococcus hirae strain 877_EHIR		Firmicutes	Bacilli	Lactobacillales	Enterococcaceae	Enterococcus
1.15861e+06	Enterococcus moraviensis ATCC BAA-383 [PRJNA202679]		Firmicutes	Bacilli	Lactobacillales	Enterococcaceae	Enterococcus
1.15861e+06	Enterococcus moraviensis ATCC BAA-383 [PRJNA206353]		Firmicutes	Bacilli	Lactobacillales	Enterococcaceae	Enterococcus
1.15861e+06	Enterococcus phoeniculicola ATCC BAA-412 [PRJNA202680]		Firmicutes	Bacilli	Lactobacillales	Enterococcaceae	Enterococcus
1.15861e+06	Enterococcus phoeniculicola ATCC BAA-412 [PRJNA206356]		Firmicutes	Bacilli	Lactobacillales	Enterococcaceae	Enterococcus
1.1586e+06	Enterococcus raffinosus ATCC 49464 [PRJNA202673]		Firmicutes	Bacilli	Lactobacillales	Enterococcaceae	Enterococcus
1.1586e+06	Enterococcus raffinosus ATCC 49464 [PRJNA206357]		Firmicutes	Bacilli	Lactobacillales	Enterococcaceae	Enterococcus
1.33053e+06	Enterococcus raffinosus cftri2200		Firmicutes	Bacilli	Lactobacillales	Enterococcaceae	Enterococcus
1.21809e+06	Enterococcus raffinosus NBRC 100492		Firmicutes	Bacilli	Lactobacillales	Enterococcaceae	Enterococcus
118060	Enterococcus rotai strain LMG 26678		Firmicutes	Bacilli	Lactobacillales	Enterococcaceae	Enterococcus
332950	Enterococcus silesiacus strain LMG 23085		Firmicutes	Bacilli	Lactobacillales	Enterococcaceae	Enterococcus
1.41799e+06	Enterococcus sp. TR		Firmicutes	Bacilli	Lactobacillales	Enterococcaceae	Enterococcus
69222.5	Erwinia mallotivora strain BT-MARDI		Proteobacteria	Gammaproteobacteria	Enterobacterales	Erwiniaceae	Erwinia
1.44407e+06	Escherichia coli 2-460-02_S1_C2		Proteobacteria	Gammaproteobacteria	Enterobacterales	Enterobacteriaceae	Escherichia
1.26901e+06	Escherichia coli A35218R		Proteobacteria	Gammaproteobacteria	Enterobacterales	Enterobacteriaceae	Escherichia
749550	Escherichia coli MS 200-1		Proteobacteria	Gammaproteobacteria	Enterobacterales	Enterobacteriaceae	Escherichia
749530	Escherichia coli MS 60-1		Proteobacteria	Gammaproteobacteria	Enterobacterales	Enterobacteriaceae	Escherichia
562.736	Escherichia coli strain 929.rep2_ECOL*		Proteobacteria	Gammaproteobacteria	Enterobacteriales	Enterobacteriaceae	Escherichia
562.85	Escherichia coli strain AY65		Proteobacteria	Gammaproteobacteria	Enterobacterales	Enterobacteriaceae	Escherichia
562.754	Escherichia coli		Proteobacteria	Gammaproteobacteria	Enterobacteriales	Enterobacteriaceae	Escherichia/Shigella
562.755	Escherichia coli		Proteobacteria	Gammaproteobacteria	Enterobacteriales	Enterobacteriaceae	Escherichia/Shigella
1.44422e+06	Escherichia coli 1-110-08_S4_C1		Proteobacteria	Gammaproteobacteria	Enterobacteriales	Enterobacteriaceae	Escherichia/Shigella
1.44424e+06	Escherichia coli 2-316-03_S4_C2		Proteobacteria	Gammaproteobacteria	Enterobacteriales	Enterobacteriaceae	Escherichia/Shigella
1.44424e+06	Escherichia coli 2-427-07_S4_C2		Proteobacteria	Gammaproteobacteria	Enterobacteriales	Enterobacteriaceae	Escherichia/Shigella
1.4441e+06	Escherichia coli 2-460-02_S1_C3		Proteobacteria	Gammaproteobacteria	Enterobacteriales	Enterobacteriaceae	Escherichia/Shigella
1.44419e+06	Escherichia coli 3-105-05_S3_C3		Proteobacteria	Gammaproteobacteria	Enterobacteriales	Enterobacteriaceae	Escherichia/Shigella
1.44425e+06	Escherichia coli 3-105-05_S4_C2		Proteobacteria	Gammaproteobacteria	Enterobacteriales	Enterobacteriaceae	Escherichia/Shigella
1.4441e+06	Escherichia coli 5-172-05_S1_C3		Proteobacteria	Gammaproteobacteria	Enterobacteriales	Enterobacteriaceae	Escherichia/Shigella
362664	Escherichia coli 536		Proteobacteria	Gammaproteobacteria	Enterobacteriales	Enterobacteriaceae	Escherichia/Shigella
1.4556e+06	Escherichia coli 7996-1		Proteobacteria	Gammaproteobacteria	Enterobacteriales	Enterobacteriaceae	Escherichia/Shigella
869685	Escherichia coli 9.1649		Proteobacteria	Gammaproteobacteria	Enterobacteriales	Enterobacteriaceae	Escherichia/Shigella
1.00415e+06	Escherichia coli AA86		Proteobacteria	Gammaproteobacteria	Enterobacteriales	Enterobacteriaceae	Escherichia/Shigella
1.44586e+06	Escherichia coli BIDMC 83		Proteobacteria	Gammaproteobacteria	Enterobacteriales	Enterobacteriaceae	Escherichia/Shigella
562.54	Escherichia coli blood-08-0493		Proteobacteria	Gammaproteobacteria	Enterobacteriales	Enterobacteriaceae	Escherichia/Shigella
562.54	Escherichia coli blood-08-0632		Proteobacteria	Gammaproteobacteria	Enterobacteriales	Enterobacteriaceae	Escherichia/Shigella
562.54	Escherichia coli blood-08-0654		Proteobacteria	Gammaproteobacteria	Enterobacteriales	Enterobacteriaceae	Escherichia/Shigella
562.538	Escherichia coli blood-09-0012		Proteobacteria	Gammaproteobacteria	Enterobacteriales	Enterobacteriaceae	Escherichia/Shigella
562.538	Escherichia coli blood-09-0023rep1		Proteobacteria	Gammaproteobacteria	Enterobacteriales	Enterobacteriaceae	Escherichia/Shigella
562.538	Escherichia coli blood-09-0023rep2		Proteobacteria	Gammaproteobacteria	Enterobacteriales	Enterobacteriaceae	Escherichia/Shigella
562.537	Escherichia coli blood-09-0428		Proteobacteria	Gammaproteobacteria	Enterobacteriales	Enterobacteriaceae	Escherichia/Shigella
562.537	Escherichia coli blood-09-0751		Proteobacteria	Gammaproteobacteria	Enterobacteriales	Enterobacteriaceae	Escherichia/Shigella
562.535	Escherichia coli blood-10-0183		Proteobacteria	Gammaproteobacteria	Enterobacteriales	Enterobacteriaceae	Escherichia/Shigella
562.535	Escherichia coli blood-10-0223		Proteobacteria	Gammaproteobacteria	Enterobacteriales	Enterobacteriaceae	Escherichia/Shigella
562.534	Escherichia coli blood-10-0686		Proteobacteria	Gammaproteobacteria	Enterobacteriales	Enterobacteriaceae	Escherichia/Shigella
562.534	Escherichia coli blood-10-0687		Proteobacteria	Gammaproteobacteria	Enterobacteriales	Enterobacteriaceae	Escherichia/Shigella
562.533	Escherichia coli blood-10-180		Proteobacteria	Gammaproteobacteria	Enterobacteriales	Enterobacteriaceae	Escherichia/Shigella
340198	Escherichia coli F11		Proteobacteria	Gammaproteobacteria	Enterobacteriales	Enterobacteriaceae	Escherichia/Shigella
1.28104e+06	Escherichia coli HVH 100 (4-2850729)		Proteobacteria	Gammaproteobacteria	Enterobacteriales	Enterobacteriaceae	Escherichia/Shigella
1.28104e+06	Escherichia coli HVH 107 (4-5860571)		Proteobacteria	Gammaproteobacteria	Enterobacteriales	Enterobacteriaceae	Escherichia/Shigella
1.28105e+06	Escherichia coli HVH 111 (4-7039018)		Proteobacteria	Gammaproteobacteria	Enterobacteriales	Enterobacteriaceae	Escherichia/Shigella
1.28105e+06	Escherichia coli HVH 112 (4-5987253)		Proteobacteria	Gammaproteobacteria	Enterobacteriales	Enterobacteriaceae	Escherichia/Shigella
1.28106e+06	Escherichia coli HVH 128 (4-7030436)		Proteobacteria	Gammaproteobacteria	Enterobacteriales	Enterobacteriaceae	Escherichia/Shigella
1.28108e+06	Escherichia coli HVH 143 (4-5674999)		Proteobacteria	Gammaproteobacteria	Enterobacteriales	Enterobacteriaceae	Escherichia/Shigella
1.28109e+06	Escherichia coli HVH 161 (4-3119890)		Proteobacteria	Gammaproteobacteria	Enterobacteriales	Enterobacteriaceae	Escherichia/Shigella
1.2811e+06	Escherichia coli HVH 162 (4-5627982)		Proteobacteria	Gammaproteobacteria	Enterobacteriales	Enterobacteriaceae	Escherichia/Shigella
1.2811e+06	Escherichia coli HVH 171 (4-3191958)		Proteobacteria	Gammaproteobacteria	Enterobacteriales	Enterobacteriaceae	Escherichia/Shigella
1.2811e+06	Escherichia coli HVH 175 (4-3405184)		Proteobacteria	Gammaproteobacteria	Enterobacteriales	Enterobacteriaceae	Escherichia/Shigella
1.28111e+06	Escherichia coli HVH 184 (4-3343286)		Proteobacteria	Gammaproteobacteria	Enterobacteriales	Enterobacteriaceae	Escherichia/Shigella
1.28111e+06	Escherichia coli HVH 185 (4-2876639)		Proteobacteria	Gammaproteobacteria	Enterobacteriales	Enterobacteriaceae	Escherichia/Shigella
1.28111e+06	Escherichia coli HVH 187 (4-4471660)		Proteobacteria	Gammaproteobacteria	Enterobacteriales	Enterobacteriaceae	Escherichia/Shigella
1.28112e+06	Escherichia coli HVH 194 (4-2356805)		Proteobacteria	Gammaproteobacteria	Enterobacteriales	Enterobacteriaceae	Escherichia/Shigella
1.28115e+06	Escherichia coli HVH 225 (4-1273116)		Proteobacteria	Gammaproteobacteria	Enterobacteriales	Enterobacteriaceae	Escherichia/Shigella
1.28115e+06	Escherichia coli HVH 228 (4-7787030)		Proteobacteria	Gammaproteobacteria	Enterobacteriales	Enterobacteriaceae	Escherichia/Shigella
1.28098e+06	Escherichia coli HVH 28 (4-0907367)		Proteobacteria	Gammaproteobacteria	Enterobacteriales	Enterobacteriaceae	Escherichia/Shigella
1.28096e+06	Escherichia coli HVH 4 (4-7276109)		Proteobacteria	Gammaproteobacteria	Enterobacteriales	Enterobacteriaceae	Escherichia/Shigella
1.281e+06	Escherichia coli HVH 53 (4-0631051)		Proteobacteria	Gammaproteobacteria	Enterobacteriales	Enterobacteriaceae	Escherichia/Shigella
1.281e+06	Escherichia coli HVH 56 (4-2153033)		Proteobacteria	Gammaproteobacteria	Enterobacteriales	Enterobacteriaceae	Escherichia/Shigella
1.28101e+06	Escherichia coli HVH 70 (4-2963531)		Proteobacteria	Gammaproteobacteria	Enterobacteriales	Enterobacteriaceae	Escherichia/Shigella
1.28102e+06	Escherichia coli HVH 77 (4-2605759)		Proteobacteria	Gammaproteobacteria	Enterobacteriales	Enterobacteriaceae	Escherichia/Shigella
1.28102e+06	Escherichia coli HVH 78 (4-2735946)		Proteobacteria	Gammaproteobacteria	Enterobacteriales	Enterobacteriaceae	Escherichia/Shigella
585058	Escherichia coli IAI39		Proteobacteria	Gammaproteobacteria	Enterobacteriales	Enterobacteriaceae	Escherichia/Shigella
1.28116e+06	Escherichia coli KOEGE 10 (25a)		Proteobacteria	Gammaproteobacteria	Enterobacteriales	Enterobacteriaceae	Escherichia/Shigella
1.28116e+06	Escherichia coli KOEGE 30 (63a)		Proteobacteria	Gammaproteobacteria	Enterobacteriales	Enterobacteriaceae	Escherichia/Shigella
1.28116e+06	Escherichia coli KOEGE 58 (171a)		Proteobacteria	Gammaproteobacteria	Enterobacteriales	Enterobacteriaceae	Escherichia/Shigella
1.28117e+06	Escherichia coli KOEGE 70 (185a)		Proteobacteria	Gammaproteobacteria	Enterobacteriales	Enterobacteriaceae	Escherichia/Shigella
1.16937e+06	Escherichia coli KTE104		Proteobacteria	Gammaproteobacteria	Enterobacteriales	Enterobacteriaceae	Escherichia/Shigella
1.16937e+06	Escherichia coli KTE106		Proteobacteria	Gammaproteobacteria	Enterobacteriales	Enterobacteriaceae	Escherichia/Shigella
1.18271e+06	Escherichia coli KTE121		Proteobacteria	Gammaproteobacteria	Enterobacteriales	Enterobacteriaceae	Escherichia/Shigella
1.16938e+06	Escherichia coli KTE124		Proteobacteria	Gammaproteobacteria	Enterobacteriales	Enterobacteriaceae	Escherichia/Shigella
1.16939e+06	Escherichia coli KTE131		Proteobacteria	Gammaproteobacteria	Enterobacteriales	Enterobacteriaceae	Escherichia/Shigella
1.16939e+06	Escherichia coli KTE145		Proteobacteria	Gammaproteobacteria	Enterobacteriales	Enterobacteriaceae	Escherichia/Shigella
1.18174e+06	Escherichia coli KTE189		Proteobacteria	Gammaproteobacteria	Enterobacteriales	Enterobacteriaceae	Escherichia/Shigella
1.18174e+06	Escherichia coli KTE191		Proteobacteria	Gammaproteobacteria	Enterobacteriales	Enterobacteriaceae	Escherichia/Shigella
1.18174e+06	Escherichia coli KTE195		Proteobacteria	Gammaproteobacteria	Enterobacteriales	Enterobacteriaceae	Escherichia/Shigella
1.18175e+06	Escherichia coli KTE199		Proteobacteria	Gammaproteobacteria	Enterobacteriales	Enterobacteriaceae	Escherichia/Shigella
1.16934e+06	Escherichia coli KTE20		Proteobacteria	Gammaproteobacteria	Enterobacteriales	Enterobacteriaceae	Escherichia/Shigella
1.18175e+06	Escherichia coli KTE201		Proteobacteria	Gammaproteobacteria	Enterobacteriales	Enterobacteriaceae	Escherichia/Shigella
1.18175e+06	Escherichia coli KTE206		Proteobacteria	Gammaproteobacteria	Enterobacteriales	Enterobacteriaceae	Escherichia/Shigella
1.16934e+06	Escherichia coli KTE21		Proteobacteria	Gammaproteobacteria	Enterobacteriales	Enterobacteriaceae	Escherichia/Shigella
1.18176e+06	Escherichia coli KTE215		Proteobacteria	Gammaproteobacteria	Enterobacteriales	Enterobacteriaceae	Escherichia/Shigella
1.18178e+06	Escherichia coli KTE236		Proteobacteria	Gammaproteobacteria	Enterobacteriales	Enterobacteriaceae	Escherichia/Shigella
1.18178e+06	Escherichia coli KTE237		Proteobacteria	Gammaproteobacteria	Enterobacteriales	Enterobacteriaceae	Escherichia/Shigella
1.18266e+06	Escherichia coli KTE55		Proteobacteria	Gammaproteobacteria	Enterobacteriales	Enterobacteriaceae	Escherichia/Shigella
1.16933e+06	Escherichia coli KTE8		Proteobacteria	Gammaproteobacteria	Enterobacteriales	Enterobacteriaceae	Escherichia/Shigella
1.4178e+06	Escherichia coli LAU-EC10		Proteobacteria	Gammaproteobacteria	Enterobacteriales	Enterobacteriaceae	Escherichia/Shigella
1.38942e+06	Escherichia coli LAU-EC3		Proteobacteria	Gammaproteobacteria	Enterobacteriales	Enterobacteriaceae	Escherichia/Shigella
749541	Escherichia coli MS 153-1		Proteobacteria	Gammaproteobacteria	Enterobacteriales	Enterobacteriaceae	Escherichia/Shigella
749531	Escherichia coli MS 69-1		Proteobacteria	Gammaproteobacteria	Enterobacteriales	Enterobacteriaceae	Escherichia/Shigella
1.4466e+06	Escherichia coli O15:H18 str. K1516		Proteobacteria	Gammaproteobacteria	Enterobacteriales	Enterobacteriaceae	Escherichia/Shigella
1.07246e+06	Escherichia coli O7:K1 str. CE10		Proteobacteria	Gammaproteobacteria	Enterobacteriales	Enterobacteriaceae	Escherichia/Shigella
1.35842e+06	Escherichia coli PCN061		Proteobacteria	Gammaproteobacteria	Enterobacteriales	Enterobacteriaceae	Escherichia/Shigella
439185	Escherichia coli RS218		Proteobacteria	Gammaproteobacteria	Enterobacteriales	Enterobacteriaceae	Escherichia/Shigella
439185	Escherichia coli RS218		Proteobacteria	Gammaproteobacteria	Enterobacteriales	Enterobacteriaceae	Escherichia/Shigella
562.503	Escherichia coli SCB12		Proteobacteria	Gammaproteobacteria	Enterobacteriales	Enterobacteriaceae	Escherichia/Shigella
562.73	Escherichia coli strain 11_ECOL		Proteobacteria	Gammaproteobacteria	Enterobacteriales	Enterobacteriaceae	Escherichia/Shigella
562.798	Escherichia coli strain 1187_ECOL		Proteobacteria	Gammaproteobacteria	Enterobacteriales	Enterobacteriaceae	Escherichia/Shigella
562.731	Escherichia coli strain 1225_ECOL		Proteobacteria	Gammaproteobacteria	Enterobacteriales	Enterobacteriaceae	Escherichia/Shigella
562.699	Escherichia coli strain 2009-46		Proteobacteria	Gammaproteobacteria	Enterobacteriales	Enterobacteriaceae	Escherichia/Shigella
562.732	Escherichia coli strain 223_ECOL		Proteobacteria	Gammaproteobacteria	Enterobacteriales	Enterobacteriaceae	Escherichia/Shigella
562.734	Escherichia coli strain 502_ECOL		Proteobacteria	Gammaproteobacteria	Enterobacteriales	Enterobacteriaceae	Escherichia/Shigella
562.847	Escherichia coli strain 50579417		Proteobacteria	Gammaproteobacteria	Enterobacteriales	Enterobacteriaceae	Escherichia/Shigella
562.848	Escherichia coli strain 50639799		Proteobacteria	Gammaproteobacteria	Enterobacteriales	Enterobacteriaceae	Escherichia/Shigella
562.848	Escherichia coli strain 50676002		Proteobacteria	Gammaproteobacteria	Enterobacteriales	Enterobacteriaceae	Escherichia/Shigella
562.735	Escherichia coli strain 650_ECOL		Proteobacteria	Gammaproteobacteria	Enterobacteriales	Enterobacteriaceae	Escherichia/Shigella
562.734	Escherichia coli strain 662_ECOL		Proteobacteria	Gammaproteobacteria	Enterobacteriales	Enterobacteriaceae	Escherichia/Shigella
562.734	Escherichia coli strain 696_ECOL		Proteobacteria	Gammaproteobacteria	Enterobacteriales	Enterobacteriaceae	Escherichia/Shigella
562.735	Escherichia coli strain 725_ECOL		Proteobacteria	Gammaproteobacteria	Enterobacteriales	Enterobacteriaceae	Escherichia/Shigella
562.735	Escherichia coli strain 809_ECOL		Proteobacteria	Gammaproteobacteria	Enterobacteriales	Enterobacteriaceae	Escherichia/Shigella
562.737	Escherichia coli strain 992_ECOL		Proteobacteria	Gammaproteobacteria	Enterobacteriales	Enterobacteriaceae	Escherichia/Shigella
562.907	Escherichia coli strain B104		Proteobacteria	Gammaproteobacteria	Enterobacteriales	Enterobacteriaceae	Escherichia/Shigella
562.907	Escherichia coli strain B125		Proteobacteria	Gammaproteobacteria	Enterobacteriales	Enterobacteriaceae	Escherichia/Shigella
562.907	Escherichia coli strain B133		Proteobacteria	Gammaproteobacteria	Enterobacteriales	Enterobacteriaceae	Escherichia/Shigella
562.907	Escherichia coli strain B150		Proteobacteria	Gammaproteobacteria	Enterobacteriales	Enterobacteriaceae	Escherichia/Shigella
562.904	Escherichia coli strain B16		Proteobacteria	Gammaproteobacteria	Enterobacteriales	Enterobacteriaceae	Escherichia/Shigella
562.906	Escherichia coli strain B75		Proteobacteria	Gammaproteobacteria	Enterobacteriales	Enterobacteriaceae	Escherichia/Shigella
562.906	Escherichia coli strain B77		Proteobacteria	Gammaproteobacteria	Enterobacteriales	Enterobacteriaceae	Escherichia/Shigella
562.906	Escherichia coli strain B94		Proteobacteria	Gammaproteobacteria	Enterobacteriales	Enterobacteriaceae	Escherichia/Shigella
562.729	Escherichia coli strain BIDMC114		Proteobacteria	Gammaproteobacteria	Enterobacteriales	Enterobacteriaceae	Escherichia/Shigella
562.728	Escherichia coli strain BIDMC98		Proteobacteria	Gammaproteobacteria	Enterobacteriales	Enterobacteriaceae	Escherichia/Shigella
562.727	Escherichia coli strain BWH55		Proteobacteria	Gammaproteobacteria	Enterobacteriales	Enterobacteriaceae	Escherichia/Shigella
562.795	Escherichia coli strain ECGM-IMP53		Proteobacteria	Gammaproteobacteria	Enterobacteriales	Enterobacteriaceae	Escherichia/Shigella
562.849	Escherichia coli strain FDAARGOS_142		Proteobacteria	Gammaproteobacteria	Enterobacteriales	Enterobacteriaceae	Escherichia/Shigella
562.931	Escherichia coli strain G324		Proteobacteria	Gammaproteobacteria	Enterobacteriales	Enterobacteriaceae	Escherichia/Shigella
562.853	Escherichia coli strain GN02005		Proteobacteria	Gammaproteobacteria	Enterobacteriales	Enterobacteriaceae	Escherichia/Shigella
562.854	Escherichia coli strain GN02050		Proteobacteria	Gammaproteobacteria	Enterobacteriales	Enterobacteriaceae	Escherichia/Shigella
562.856	Escherichia coli strain GN02099		Proteobacteria	Gammaproteobacteria	Enterobacteriales	Enterobacteriaceae	Escherichia/Shigella
562.856	Escherichia coli strain GN02137		Proteobacteria	Gammaproteobacteria	Enterobacteriales	Enterobacteriaceae	Escherichia/Shigella
562.856	Escherichia coli strain GN02148		Proteobacteria	Gammaproteobacteria	Enterobacteriales	Enterobacteriaceae	Escherichia/Shigella
562.853	Escherichia coli strain GN02172		Proteobacteria	Gammaproteobacteria	Enterobacteriales	Enterobacteriaceae	Escherichia/Shigella
562.854	Escherichia coli strain GN02175		Proteobacteria	Gammaproteobacteria	Enterobacteriales	Enterobacteriaceae	Escherichia/Shigella
562.854	Escherichia coli strain GN02183		Proteobacteria	Gammaproteobacteria	Enterobacteriales	Enterobacteriaceae	Escherichia/Shigella
562.856	Escherichia coli strain GN02254		Proteobacteria	Gammaproteobacteria	Enterobacteriales	Enterobacteriaceae	Escherichia/Shigella
562.855	Escherichia coli strain GN02260		Proteobacteria	Gammaproteobacteria	Enterobacteriales	Enterobacteriaceae	Escherichia/Shigella
562.863	Escherichia coli strain GN02614		Proteobacteria	Gammaproteobacteria	Enterobacteriales	Enterobacteriaceae	Escherichia/Shigella
562.856	Escherichia coli strain GN02639		Proteobacteria	Gammaproteobacteria	Enterobacteriales	Enterobacteriaceae	Escherichia/Shigella
562.862	Escherichia coli strain GN02820		Proteobacteria	Gammaproteobacteria	Enterobacteriales	Enterobacteriaceae	Escherichia/Shigella
562.862	Escherichia coli strain GN02867		Proteobacteria	Gammaproteobacteria	Enterobacteriales	Enterobacteriaceae	Escherichia/Shigella
562.862	Escherichia coli strain GN03252		Proteobacteria	Gammaproteobacteria	Enterobacteriales	Enterobacteriaceae	Escherichia/Shigella
562.855	Escherichia coli strain GN03398		Proteobacteria	Gammaproteobacteria	Enterobacteriales	Enterobacteriaceae	Escherichia/Shigella
562.861	Escherichia coli strain GN03409		Proteobacteria	Gammaproteobacteria	Enterobacteriales	Enterobacteriaceae	Escherichia/Shigella
562.864	Escherichia coli strain GN03786		Proteobacteria	Gammaproteobacteria	Enterobacteriales	Enterobacteriaceae	Escherichia/Shigella
562.742	Escherichia coli strain LSPQ A134697		Proteobacteria	Gammaproteobacteria	Enterobacteriales	Enterobacteriaceae	Escherichia/Shigella
562.699	Escherichia coli strain SCB34		Proteobacteria	Gammaproteobacteria	Enterobacteriales	Enterobacteriaceae	Escherichia/Shigella
562.759	Escherichia coli strain SF-173		Proteobacteria	Gammaproteobacteria	Enterobacteriales	Enterobacteriaceae	Escherichia/Shigella
562.781	Escherichia coli strain UCD-JA30		Proteobacteria	Gammaproteobacteria	Enterobacteriales	Enterobacteriaceae	Escherichia/Shigella
562.78	Escherichia coli strain UCD-JA33		Proteobacteria	Gammaproteobacteria	Enterobacteriales	Enterobacteriaceae	Escherichia/Shigella
562.92	Escherichia coli strain UM141		Proteobacteria	Gammaproteobacteria	Enterobacteriales	Enterobacteriaceae	Escherichia/Shigella
869729	Escherichia coli UM146		Proteobacteria	Gammaproteobacteria	Enterobacteriales	Enterobacteriaceae	Escherichia/Shigella
1.28118e+06	Escherichia coli UMEA 3088-1		Proteobacteria	Gammaproteobacteria	Enterobacteriales	Enterobacteriaceae	Escherichia/Shigella
1.28118e+06	Escherichia coli UMEA 3113-1		Proteobacteria	Gammaproteobacteria	Enterobacteriales	Enterobacteriaceae	Escherichia/Shigella
1.28119e+06	Escherichia coli UMEA 3140-1		Proteobacteria	Gammaproteobacteria	Enterobacteriales	Enterobacteriaceae	Escherichia/Shigella
1.28121e+06	Escherichia coli UMEA 3185-1		Proteobacteria	Gammaproteobacteria	Enterobacteriales	Enterobacteriaceae	Escherichia/Shigella
1.28121e+06	Escherichia coli UMEA 3193-1		Proteobacteria	Gammaproteobacteria	Enterobacteriales	Enterobacteriaceae	Escherichia/Shigella
1.28122e+06	Escherichia coli UMEA 3212-1		Proteobacteria	Gammaproteobacteria	Enterobacteriales	Enterobacteriaceae	Escherichia/Shigella
1.28122e+06	Escherichia coli UMEA 3220-1		Proteobacteria	Gammaproteobacteria	Enterobacteriales	Enterobacteriaceae	Escherichia/Shigella
1.28123e+06	Escherichia coli UMEA 3244-1		Proteobacteria	Gammaproteobacteria	Enterobacteriales	Enterobacteriaceae	Escherichia/Shigella
1.28123e+06	Escherichia coli UMEA 3290-1		Proteobacteria	Gammaproteobacteria	Enterobacteriales	Enterobacteriaceae	Escherichia/Shigella
1.28124e+06	Escherichia coli UMEA 3298-1		Proteobacteria	Gammaproteobacteria	Enterobacteriales	Enterobacteriaceae	Escherichia/Shigella
1.28125e+06	Escherichia coli UMEA 3426-1		Proteobacteria	Gammaproteobacteria	Enterobacteriales	Enterobacteriaceae	Escherichia/Shigella
1.28125e+06	Escherichia coli UMEA 3585-1		Proteobacteria	Gammaproteobacteria	Enterobacteriales	Enterobacteriaceae	Escherichia/Shigella
1.28126e+06	Escherichia coli UMEA 3617-1		Proteobacteria	Gammaproteobacteria	Enterobacteriales	Enterobacteriaceae	Escherichia/Shigella
1.28126e+06	Escherichia coli UMEA 3693-1		Proteobacteria	Gammaproteobacteria	Enterobacteriales	Enterobacteriaceae	Escherichia/Shigella
1.28127e+06	Escherichia coli UMEA 3703-1		Proteobacteria	Gammaproteobacteria	Enterobacteriales	Enterobacteriaceae	Escherichia/Shigella
1.28127e+06	Escherichia coli UMEA 3834-1		Proteobacteria	Gammaproteobacteria	Enterobacteriales	Enterobacteriaceae	Escherichia/Shigella
1.28128e+06	Escherichia coli UMEA 3899-1		Proteobacteria	Gammaproteobacteria	Enterobacteriales	Enterobacteriaceae	Escherichia/Shigella
1.28128e+06	Escherichia coli UMEA 3955-1		Proteobacteria	Gammaproteobacteria	Enterobacteriales	Enterobacteriaceae	Escherichia/Shigella
1.28128e+06	Escherichia coli UMEA 4075-1		Proteobacteria	Gammaproteobacteria	Enterobacteriales	Enterobacteriaceae	Escherichia/Shigella
562.529	Escherichia coli upec-118		Proteobacteria	Gammaproteobacteria	Enterobacteriales	Enterobacteriaceae	Escherichia/Shigella
562.529	Escherichia coli upec-119		Proteobacteria	Gammaproteobacteria	Enterobacteriales	Enterobacteriaceae	Escherichia/Shigella
562.529	Escherichia coli upec-12		Proteobacteria	Gammaproteobacteria	Enterobacteriales	Enterobacteriaceae	Escherichia/Shigella
562.529	Escherichia coli upec-120		Proteobacteria	Gammaproteobacteria	Enterobacteriales	Enterobacteriaceae	Escherichia/Shigella
562.528	Escherichia coli upec-123		Proteobacteria	Gammaproteobacteria	Enterobacteriales	Enterobacteriaceae	Escherichia/Shigella
562.528	Escherichia coli upec-129		Proteobacteria	Gammaproteobacteria	Enterobacteriales	Enterobacteriaceae	Escherichia/Shigella
562.527	Escherichia coli upec-135		Proteobacteria	Gammaproteobacteria	Enterobacteriales	Enterobacteriaceae	Escherichia/Shigella
562.527	Escherichia coli upec-138		Proteobacteria	Gammaproteobacteria	Enterobacteriales	Enterobacteriaceae	Escherichia/Shigella
562.527	Escherichia coli upec-140		Proteobacteria	Gammaproteobacteria	Enterobacteriales	Enterobacteriaceae	Escherichia/Shigella
562.525	Escherichia coli upec-156		Proteobacteria	Gammaproteobacteria	Enterobacteriales	Enterobacteriaceae	Escherichia/Shigella
562.525	Escherichia coli upec-158		Proteobacteria	Gammaproteobacteria	Enterobacteriales	Enterobacteriaceae	Escherichia/Shigella
562.525	Escherichia coli upec-161		Proteobacteria	Gammaproteobacteria	Enterobacteriales	Enterobacteriaceae	Escherichia/Shigella
562.524	Escherichia coli upec-166		Proteobacteria	Gammaproteobacteria	Enterobacteriales	Enterobacteriaceae	Escherichia/Shigella
562.524	Escherichia coli upec-169		Proteobacteria	Gammaproteobacteria	Enterobacteriales	Enterobacteriaceae	Escherichia/Shigella
562.524	Escherichia coli upec-172		Proteobacteria	Gammaproteobacteria	Enterobacteriales	Enterobacteriaceae	Escherichia/Shigella
562.523	Escherichia coli upec-182		Proteobacteria	Gammaproteobacteria	Enterobacteriales	Enterobacteriaceae	Escherichia/Shigella
562.523	Escherichia coli upec-186		Proteobacteria	Gammaproteobacteria	Enterobacteriales	Enterobacteriaceae	Escherichia/Shigella
562.522	Escherichia coli upec-2		Proteobacteria	Gammaproteobacteria	Enterobacteriales	Enterobacteriaceae	Escherichia/Shigella
562.521	Escherichia coli upec-201		Proteobacteria	Gammaproteobacteria	Enterobacteriales	Enterobacteriaceae	Escherichia/Shigella
562.521	Escherichia coli upec-207		Proteobacteria	Gammaproteobacteria	Enterobacteriales	Enterobacteriaceae	Escherichia/Shigella
562.52	Escherichia coli upec-219		Proteobacteria	Gammaproteobacteria	Enterobacteriales	Enterobacteriaceae	Escherichia/Shigella
562.519	Escherichia coli upec-225		Proteobacteria	Gammaproteobacteria	Enterobacteriales	Enterobacteriaceae	Escherichia/Shigella
562.519	Escherichia coli upec-226		Proteobacteria	Gammaproteobacteria	Enterobacteriales	Enterobacteriaceae	Escherichia/Shigella
562.514	Escherichia coli upec-277		Proteobacteria	Gammaproteobacteria	Enterobacteriales	Enterobacteriaceae	Escherichia/Shigella
562.514	Escherichia coli upec-285		Proteobacteria	Gammaproteobacteria	Enterobacteriales	Enterobacteriaceae	Escherichia/Shigella
562.514	Escherichia coli upec-286		Proteobacteria	Gammaproteobacteria	Enterobacteriales	Enterobacteriaceae	Escherichia/Shigella
562.512	Escherichia coli upec-36		Proteobacteria	Gammaproteobacteria	Enterobacteriales	Enterobacteriaceae	Escherichia/Shigella
562.512	Escherichia coli upec-38		Proteobacteria	Gammaproteobacteria	Enterobacteriales	Enterobacteriaceae	Escherichia/Shigella
562.512	Escherichia coli upec-40		Proteobacteria	Gammaproteobacteria	Enterobacteriales	Enterobacteriaceae	Escherichia/Shigella
562.511	Escherichia coli upec-53		Proteobacteria	Gammaproteobacteria	Enterobacteriales	Enterobacteriaceae	Escherichia/Shigella
562.51	Escherichia coli upec-60		Proteobacteria	Gammaproteobacteria	Enterobacteriales	Enterobacteriaceae	Escherichia/Shigella
562.509	Escherichia coli upec-76		Proteobacteria	Gammaproteobacteria	Enterobacteriales	Enterobacteriaceae	Escherichia/Shigella
562.508	Escherichia coli upec-80		Proteobacteria	Gammaproteobacteria	Enterobacteriales	Enterobacteriaceae	Escherichia/Shigella
562.508	Escherichia coli upec-84		Proteobacteria	Gammaproteobacteria	Enterobacteriales	Enterobacteriaceae	Escherichia/Shigella
364107	Escherichia coli UTI89		Proteobacteria	Gammaproteobacteria	Enterobacteriales	Enterobacteriaceae	Escherichia/Shigella
585054	Escherichia fergusonii ATCC 35469		Proteobacteria	Gammaproteobacteria	Enterobacteriales	Enterobacteriaceae	Escherichia/Shigella
550694	Escherichia fergusonii B253		Proteobacteria	Gammaproteobacteria	Enterobacteriales	Enterobacteriaceae	Escherichia/Shigella
981367	Escherichia fergusonii ECD227		Proteobacteria	Gammaproteobacteria	Enterobacteriales	Enterobacteriaceae	Escherichia/Shigella
564.13	Escherichia fergusonii strain GTA-EF02		Proteobacteria	Gammaproteobacteria	Enterobacteriales	Enterobacteriaceae	Escherichia/Shigella
564.12	Escherichia fergusonii strain GTA-EF03		Proteobacteria	Gammaproteobacteria	Enterobacteriales	Enterobacteriaceae	Escherichia/Shigella
564.11	Escherichia fergusonii strain GTA-EF04		Proteobacteria	Gammaproteobacteria	Enterobacteriales	Enterobacteriaceae	Escherichia/Shigella
621.102	Shigella boydii strain 812_SBOY		Proteobacteria	Gammaproteobacteria	Enterobacteriales	Enterobacteriaceae	Escherichia/Shigella
766154	Shigella flexneri 1235-66		Proteobacteria	Gammaproteobacteria	Enterobacteriales	Enterobacteriaceae	Escherichia/Shigella
1.39249e+06	Eubacterium sp. AB3007		Firmicutes	Clostridia	Clostridiales	Eubacteriaceae	Eubacterium
548.133	Enterobacter aerogenes		Proteobacteria	Gammaproteobacteria	Enterobacteriales	Enterobacteriaceae	Klebsiella
550.473	Enterobacter cloacae strain 124_ECLO		Proteobacteria	Gammaproteobacteria	Enterobacteriales	Enterobacteriaceae	Klebsiella
550.453	Enterobacter cloacae strain 385_ECLO		Proteobacteria	Gammaproteobacteria	Enterobacteriales	Enterobacteriaceae	Klebsiella
883119	Klebsiella oxytoca 10-5244		Proteobacteria	Gammaproteobacteria	Enterobacteriales	Enterobacteriaceae	Klebsiella
1.13446e+06	Klebsiella oxytoca 11492-1		Proteobacteria	Gammaproteobacteria	Enterobacteriales	Enterobacteriaceae	Klebsiella
1.40979e+06	Klebsiella oxytoca G54		Proteobacteria	Gammaproteobacteria	Enterobacteriales	Enterobacteriaceae	Klebsiella
571.82	Klebsiella oxytoca strain 1047_KOXY		Proteobacteria	Gammaproteobacteria	Enterobacteriales	Enterobacteriaceae	Klebsiella
571.89	Klebsiella oxytoca strain 181_KOXY		Proteobacteria	Gammaproteobacteria	Enterobacteriales	Enterobacteriaceae	Klebsiella
571.85	Klebsiella oxytoca strain 197_KOXY		Proteobacteria	Gammaproteobacteria	Enterobacteriales	Enterobacteriaceae	Klebsiella
571.87	Klebsiella oxytoca strain 346_KOXY		Proteobacteria	Gammaproteobacteria	Enterobacteriales	Enterobacteriaceae	Klebsiella
571.94	Klebsiella oxytoca strain 582_KOXY		Proteobacteria	Gammaproteobacteria	Enterobacteriales	Enterobacteriaceae	Klebsiella
571.96	Klebsiella oxytoca strain 588_KOXY		Proteobacteria	Gammaproteobacteria	Enterobacteriales	Enterobacteriaceae	Klebsiella
571.98	Klebsiella oxytoca strain 633_KOXY		Proteobacteria	Gammaproteobacteria	Enterobacteriales	Enterobacteriaceae	Klebsiella
571.7	Klebsiella oxytoca strain MGH88		Proteobacteria	Gammaproteobacteria	Enterobacteriales	Enterobacteriaceae	Klebsiella
573.138	Klebsiella pneumoniae		Proteobacteria	Gammaproteobacteria	Enterobacteriales	Enterobacteriaceae	Klebsiella
573.139	Klebsiella pneumoniae		Proteobacteria	Gammaproteobacteria	Enterobacteriales	Enterobacteriaceae	Klebsiella
573.139	Klebsiella pneumoniae		Proteobacteria	Gammaproteobacteria	Enterobacteriales	Enterobacteriaceae	Klebsiella
573.14	Klebsiella pneumoniae		Proteobacteria	Gammaproteobacteria	Enterobacteriales	Enterobacteriaceae	Klebsiella
573.141	Klebsiella pneumoniae		Proteobacteria	Gammaproteobacteria	Enterobacteriales	Enterobacteriaceae	Klebsiella
573.142	Klebsiella pneumoniae		Proteobacteria	Gammaproteobacteria	Enterobacteriales	Enterobacteriaceae	Klebsiella
573.143	Klebsiella pneumoniae		Proteobacteria	Gammaproteobacteria	Enterobacteriales	Enterobacteriaceae	Klebsiella
573.146	Klebsiella pneumoniae		Proteobacteria	Gammaproteobacteria	Enterobacteriales	Enterobacteriaceae	Klebsiella
573.146	Klebsiella pneumoniae		Proteobacteria	Gammaproteobacteria	Enterobacteriales	Enterobacteriaceae	Klebsiella
573.147	Klebsiella pneumoniae		Proteobacteria	Gammaproteobacteria	Enterobacteriales	Enterobacteriaceae	Klebsiella
1.07449e+06	Klebsiella pneumoniae 1191100241		Proteobacteria	Gammaproteobacteria	Enterobacteriales	Enterobacteriaceae	Klebsiella
507523	Klebsiella pneumoniae 342		Proteobacteria	Gammaproteobacteria	Enterobacteriales	Enterobacteriaceae	Klebsiella
1.27665e+06	Klebsiella pneumoniae 700603		Proteobacteria	Gammaproteobacteria	Enterobacteriales	Enterobacteriaceae	Klebsiella
1.31694e+06	Klebsiella pneumoniae ATCC 25955		Proteobacteria	Gammaproteobacteria	Enterobacteriales	Enterobacteriaceae	Klebsiella
1.4387e+06	Klebsiella pneumoniae BIDMC 61		Proteobacteria	Gammaproteobacteria	Enterobacteriales	Enterobacteriaceae	Klebsiella
1.32838e+06	Klebsiella pneumoniae BWH 15		Proteobacteria	Gammaproteobacteria	Enterobacteriales	Enterobacteriaceae	Klebsiella
1.43873e+06	Klebsiella pneumoniae CHS 21		Proteobacteria	Gammaproteobacteria	Enterobacteriales	Enterobacteriaceae	Klebsiella
1.2848e+06	Klebsiella pneumoniae DMC0799		Proteobacteria	Gammaproteobacteria	Enterobacteriales	Enterobacteriaceae	Klebsiella
1.31694e+06	Klebsiella pneumoniae G5-2		Proteobacteria	Gammaproteobacteria	Enterobacterales	Enterobacteriaceae	Klebsiella
1.03789e+06	Klebsiella pneumoniae JH1		Proteobacteria	Gammaproteobacteria	Enterobacteriales	Enterobacteriaceae	Klebsiella
1.36519e+06	Klebsiella pneumoniae KP-1		Proteobacteria	Gammaproteobacteria	Enterobacterales	Enterobacteriaceae	Klebsiella
1.32836e+06	Klebsiella pneumoniae MGH 17		Proteobacteria	Gammaproteobacteria	Enterobacteriales	Enterobacteriaceae	Klebsiella
1.32837e+06	Klebsiella pneumoniae MGH 20		Proteobacteria	Gammaproteobacteria	Enterobacteriales	Enterobacteriaceae	Klebsiella
1.32837e+06	Klebsiella pneumoniae MGH 40		Proteobacteria	Gammaproteobacteria	Enterobacteriales	Enterobacteriaceae	Klebsiella
1.32838e+06	Klebsiella pneumoniae MGH 43		Proteobacteria	Gammaproteobacteria	Enterobacteriales	Enterobacteriaceae	Klebsiella
1.32838e+06	Klebsiella pneumoniae MGH 48		Proteobacteria	Gammaproteobacteria	Enterobacteriales	Enterobacteriaceae	Klebsiella
1.4388e+06	Klebsiella pneumoniae MGH 74		Proteobacteria	Gammaproteobacteria	Enterobacteriales	Enterobacteriaceae	Klebsiella
1.4388e+06	Klebsiella pneumoniae MGH 76		Proteobacteria	Gammaproteobacteria	Enterobacteriales	Enterobacteriaceae	Klebsiella
1.4388e+06	Klebsiella pneumoniae MGH 80		Proteobacteria	Gammaproteobacteria	Enterobacteriales	Enterobacteriaceae	Klebsiella
1.40996e+06	Klebsiella pneumoniae MRSN 1319		Proteobacteria	Gammaproteobacteria	Enterobacterales	Enterobacteriaceae	Klebsiella
573.136	Klebsiella pneumoniae strain 101488		Proteobacteria	Gammaproteobacteria	Enterobacteriales	Enterobacteriaceae	Klebsiella
573.169	Klebsiella pneumoniae strain 1263_KPNE		Proteobacteria	Gammaproteobacteria	Enterobacteriales	Enterobacteriaceae	Klebsiella
573.169	Klebsiella pneumoniae strain 1331_KPNE		Proteobacteria	Gammaproteobacteria	Enterobacteriales	Enterobacteriaceae	Klebsiella
573.149	Klebsiella pneumoniae strain 223/14		Proteobacteria	Gammaproteobacteria	Enterobacteriales	Enterobacteriaceae	Klebsiella
573.197	Klebsiella pneumoniae strain 50878013		Proteobacteria	Gammaproteobacteria	Enterobacteriales	Enterobacteriaceae	Klebsiella
573.17	Klebsiella pneumoniae strain 731_KPNE		Proteobacteria	Gammaproteobacteria	Enterobacteriales	Enterobacteriaceae	Klebsiella
573.171	Klebsiella pneumoniae strain 845_KPNE		Proteobacteria	Gammaproteobacteria	Enterobacteriales	Enterobacteriaceae	Klebsiella
573.149	Klebsiella pneumoniae strain B1		Proteobacteria	Gammaproteobacteria	Enterobacteriales	Enterobacteriaceae	Klebsiella
573.166	Klebsiella pneumoniae strain BIDMC88		Proteobacteria	Gammaproteobacteria	Enterobacteriales	Enterobacteriaceae	Klebsiella
573.166	Klebsiella pneumoniae strain BIDMC90		Proteobacteria	Gammaproteobacteria	Enterobacteriales	Enterobacteriaceae	Klebsiella
573.167	Klebsiella pneumoniae strain BIDMC95		Proteobacteria	Gammaproteobacteria	Enterobacteriales	Enterobacteriaceae	Klebsiella
573.135	Klebsiella pneumoniae strain blaNDM-1		Proteobacteria	Gammaproteobacteria	Enterobacteriales	Enterobacteriaceae	Klebsiella
573.149	Klebsiella pneumoniae strain CH4		Proteobacteria	Gammaproteobacteria	Enterobacteriales	Enterobacteriaceae	Klebsiella
573.156	Klebsiella pneumoniae strain CHS146		Proteobacteria	Gammaproteobacteria	Enterobacteriales	Enterobacteriaceae	Klebsiella
573.157	Klebsiella pneumoniae strain CHS161		Proteobacteria	Gammaproteobacteria	Enterobacteriales	Enterobacteriaceae	Klebsiella
573.16	Klebsiella pneumoniae strain CHS206		Proteobacteria	Gammaproteobacteria	Enterobacteriales	Enterobacteriaceae	Klebsiella
573.149	Klebsiella pneumoniae strain CICC10011		Proteobacteria	Gammaproteobacteria	Enterobacteriales	Enterobacteriaceae	Klebsiella
573.137	Klebsiella pneumoniae strain GN8		Proteobacteria	Gammaproteobacteria	Enterobacteriales	Enterobacteriaceae	Klebsiella
573.22	Klebsiella pneumoniae strain GPKP		Proteobacteria	Gammaproteobacteria	Enterobacterales	Enterobacteriaceae	Klebsiella
573.198	Klebsiella pneumoniae strain KLP24		Proteobacteria	Gammaproteobacteria	Enterobacteriales	Enterobacteriaceae	Klebsiella
573.193	Klebsiella pneumoniae strain KPEI-1		Proteobacteria	Gammaproteobacteria	Enterobacteriales	Enterobacteriaceae	Klebsiella
573.193	Klebsiella pneumoniae strain KPEI-2		Proteobacteria	Gammaproteobacteria	Enterobacteriales	Enterobacteriaceae	Klebsiella
573.192	Klebsiella pneumoniae strain KpN01		Proteobacteria	Gammaproteobacteria	Enterobacteriales	Enterobacteriaceae	Klebsiella
573.192	Klebsiella pneumoniae strain KpN06		Proteobacteria	Gammaproteobacteria	Enterobacteriales	Enterobacteriaceae	Klebsiella
573.192	Klebsiella pneumoniae strain KPOI-1/1		Proteobacteria	Gammaproteobacteria	Enterobacteriales	Enterobacteriaceae	Klebsiella
573.193	Klebsiella pneumoniae strain KPOI-1/2		Proteobacteria	Gammaproteobacteria	Enterobacteriales	Enterobacteriaceae	Klebsiella
573.193	Klebsiella pneumoniae strain KPOI-1/3		Proteobacteria	Gammaproteobacteria	Enterobacteriales	Enterobacteriaceae	Klebsiella
573.193	Klebsiella pneumoniae strain KPOI-1/4		Proteobacteria	Gammaproteobacteria	Enterobacteriales	Enterobacteriaceae	Klebsiella
573.193	Klebsiella pneumoniae strain KPOI-2		Proteobacteria	Gammaproteobacteria	Enterobacteriales	Enterobacteriaceae	Klebsiella
573.193	Klebsiella pneumoniae strain KPOI-3		Proteobacteria	Gammaproteobacteria	Enterobacteriales	Enterobacteriaceae	Klebsiella
573.194	Klebsiella pneumoniae strain KPOI-4		Proteobacteria	Gammaproteobacteria	Enterobacteriales	Enterobacteriaceae	Klebsiella
573.193	Klebsiella pneumoniae strain KPOI-5		Proteobacteria	Gammaproteobacteria	Enterobacteriales	Enterobacteriaceae	Klebsiella
573.165	Klebsiella pneumoniae strain MGH102		Proteobacteria	Gammaproteobacteria	Enterobacteriales	Enterobacteriaceae	Klebsiella
573.165	Klebsiella pneumoniae strain MGH112		Proteobacteria	Gammaproteobacteria	Enterobacteriales	Enterobacteriaceae	Klebsiella
573.165	Klebsiella pneumoniae strain MGH114		Proteobacteria	Gammaproteobacteria	Enterobacteriales	Enterobacteriaceae	Klebsiella
573.166	Klebsiella pneumoniae strain MGH123		Proteobacteria	Gammaproteobacteria	Enterobacteriales	Enterobacteriaceae	Klebsiella
573.22	Klebsiella pneumoniae strain MJR8396D		Proteobacteria	Gammaproteobacteria	Enterobacterales	Enterobacteriaceae	Klebsiella
861365	Klebsiella pneumoniae strain SB3432		Proteobacteria	Gammaproteobacteria	Enterobacteriales	Enterobacteriaceae	Klebsiella
573.138	Klebsiella pneumoniae strain ST485		Proteobacteria	Gammaproteobacteria	Enterobacteriales	Enterobacteriaceae	Klebsiella
573.167	Klebsiella pneumoniae strain UCI82		Proteobacteria	Gammaproteobacteria	Enterobacteriales	Enterobacteriaceae	Klebsiella
573.148	Klebsiella pneumoniae strain UMNturkey9		Proteobacteria	Gammaproteobacteria	Enterobacterales	Enterobacteriaceae	Klebsiella
573.22	Klebsiella pneumoniae strain YH43		Proteobacteria	Gammaproteobacteria	Enterobacteriales	Enterobacteriaceae	Klebsiella
72407.1	Klebsiella pneumoniae subsp. pneumoniae		Proteobacteria	Gammaproteobacteria	Enterobacteriales	Enterobacteriaceae	Klebsiella
1.30695e+06	Klebsiella pneumoniae subsp. pneumoniae 12-3578		Proteobacteria	Gammaproteobacteria	Enterobacteriales	Enterobacteriaceae	Klebsiella
72407.8	Klebsiella pneumoniae subsp. pneumoniae strain HKUOPLC		Proteobacteria	Gammaproteobacteria	Enterobacteriales	Enterobacteriaceae	Klebsiella
72407.1	Klebsiella pneumoniae subsp. pneumoniae strain ST1478:939997103		Proteobacteria	Gammaproteobacteria	Enterobacteriales	Enterobacteriaceae	Klebsiella
1.20355e+06	Klebsiella pneumoniae subsp. pneumoniae WGLW5		Proteobacteria	Gammaproteobacteria	Enterobacteriales	Enterobacteriaceae	Klebsiella
667127	Klebsiella pneumoniae subsp. rhinoscleromatis ATCC 13884		Proteobacteria	Gammaproteobacteria	Enterobacteriales	Enterobacteriaceae	Klebsiella
667128	Klebsiella pneumoniae subsp. rhinoscleromatis ATCC 13884 strain Urmite		Proteobacteria	Gammaproteobacteria	Enterobacteriales	Enterobacteriaceae	Klebsiella
667128	Klebsiella pneumoniae subsp. rhinoscleromatis ATCC 13884 strain Urmite		Proteobacteria	Gammaproteobacteria	Enterobacteriales	Enterobacteriaceae	Klebsiella
1.40017e+06	Klebsiella pneumoniae UCI 18		Proteobacteria	Gammaproteobacteria	Enterobacteriales	Enterobacteriaceae	Klebsiella
1.40018e+06	Klebsiella pneumoniae UCI 25		Proteobacteria	Gammaproteobacteria	Enterobacteriales	Enterobacteriaceae	Klebsiella
1.3284e+06	Klebsiella pneumoniae UCICRE 10		Proteobacteria	Gammaproteobacteria	Enterobacteriales	Enterobacteriaceae	Klebsiella
1.46316e+06	Klebsiella sp. 07A044		Proteobacteria	Gammaproteobacteria	Enterobacteriales	Enterobacteriaceae	Klebsiella
1.46317e+06	Klebsiella sp. 18A069		Proteobacteria	Gammaproteobacteria	Enterobacteriales	Enterobacteriaceae	Klebsiella
1.16817e+06	Klebsiella sp. BRL6-2		Proteobacteria	Gammaproteobacteria	Enterobacteriales	Enterobacteriaceae	Klebsiella
749535	Klebsiella sp. MS 92-3		Proteobacteria	Gammaproteobacteria	Enterobacterales	Enterobacteriaceae	Klebsiella
936565	Klebsiella sp. OBRC7		Proteobacteria	Gammaproteobacteria	Enterobacterales	Enterobacteriaceae	Klebsiella
244366	Klebsiella variicola		Proteobacteria	Gammaproteobacteria	Enterobacteriales	Enterobacteriaceae	Klebsiella
244366	Klebsiella variicola		Proteobacteria	Gammaproteobacteria	Enterobacteriales	Enterobacteriaceae	Klebsiella
244366	Klebsiella variicola		Proteobacteria	Gammaproteobacteria	Enterobacteriales	Enterobacteriaceae	Klebsiella
640131	Klebsiella variicola At-22		Proteobacteria	Gammaproteobacteria	Enterobacteriales	Enterobacteriaceae	Klebsiella
1.26308e+06	Klebsiella variicola CAG:634		Proteobacteria	Gammaproteobacteria	Enterobacterales	Enterobacteriaceae	Klebsiella
244366	Klebsiella variicola DSM 15968		Proteobacteria	Gammaproteobacteria	Enterobacteriales	Enterobacteriaceae	Klebsiella
244366	Klebsiella variicola strain 671_KVAR		Proteobacteria	Gammaproteobacteria	Enterobacteriales	Enterobacteriaceae	Klebsiella
244366	Klebsiella variicola strain 789_KVAR		Proteobacteria	Gammaproteobacteria	Enterobacteriales	Enterobacteriaceae	Klebsiella
244366	Klebsiella variicola strain 8917		Proteobacteria	Gammaproteobacteria	Enterobacteriales	Enterobacteriaceae	Klebsiella
244366	Klebsiella variicola strain 8917		Proteobacteria	Gammaproteobacteria	Enterobacteriales	Enterobacteriaceae	Klebsiella
244366	Klebsiella variicola strain 8917		Proteobacteria	Gammaproteobacteria	Enterobacterales	Enterobacteriaceae	Klebsiella
244366	Klebsiella variicola strain 8917		Proteobacteria	Gammaproteobacteria	Enterobacteriales	Enterobacteriaceae	Klebsiella
244366	Klebsiella variicola strain 8917		Proteobacteria	Gammaproteobacteria	Enterobacteriales	Enterobacteriaceae	Klebsiella
244366	Klebsiella variicola strain 8917		Proteobacteria	Gammaproteobacteria	Enterobacterales	Enterobacteriaceae	Klebsiella
244366	Klebsiella variicola strain HKUOPLA		Proteobacteria	Gammaproteobacteria	Enterobacteriales	Enterobacteriaceae	Klebsiella
244366	Klebsiella variicola strain NL49		Proteobacteria	Gammaproteobacteria	Enterobacteriales	Enterobacteriaceae	Klebsiella
244366	Klebsiella variicola strain NL58		Proteobacteria	Gammaproteobacteria	Enterobacteriales	Enterobacteriaceae	Klebsiella
1.006e+06	Kluyvera ascorbata ATCC 33433		Proteobacteria	Gammaproteobacteria	Enterobacteriales	Enterobacteriaceae	Kluyvera
580.7	Kluyvera cryocrescens strain L2		Proteobacteria	Gammaproteobacteria	Enterobacteriales	Enterobacteriaceae	Kluyvera
1.2807e+06	Clostridium clostridioforme AGR2157		Firmicutes	Clostridia	Clostridiales	Lachnospiraceae	Lachnoclostridium
1.23695e+06	Lactobacillus nodensis DSM 19682 = JCM 14932 = NBRC 107160		Firmicutes	Bacilli	Lactobacillales	Lactobacillaceae	Lactobacillus
1.42378e+06	Lactobacillus nodensis DSM 19682 = JCM 14932 = NBRC 107160		Firmicutes	Bacilli	Lactobacillales	Lactobacillaceae	Lactobacillus
1.42378e+06	Lactobacillus nodensis DSM 19682 = JCM 14932 = NBRC 107160		Firmicutes	Bacilli	Lactobacillales	Lactobacillaceae	Lactobacillus
1.12215e+06	Lactobacillus paralimentarius DSM 13238 = JCM 10415		Firmicutes	Bacilli	Lactobacillales	Lactobacillaceae	Lactobacillus
1.12215e+06	Lactobacillus paralimentarius DSM 13238 = JCM 10415		Firmicutes	Bacilli	Lactobacillales	Lactobacillaceae	Lactobacillus
1.42379e+06	Lactobacillus paralimentarius DSM 19674		Firmicutes	Bacilli	Lactobacillales	Lactobacillaceae	Lactobacillus
537288	Megasphaera sp. DJF_B143		Firmicutes	Negativicutes	Selenomonadales	Veillonellaceae	Megasphaera
1.4836e+06	Methanosarcina sp. 1.H.T.1A.1		Euryarchaeota	Methanomicrobia	Methanosarcinales	Methanosarcinaceae	Methanosarcina
1.35427e+06	Moellerella wisconsensis ATCC 35017		Proteobacteria	Gammaproteobacteria	Enterobacterales	Morganellaceae	Moellerella
1.12571e+06	Olsenella profusa F0195		Actinobacteria	Actinobacteria	Coriobacteriales	Coriobacteriaceae	Olsenella
1.477e+06	Olsenella sp. DNF00959		Actinobacteria	Actinobacteria	Coriobacteriales	Coriobacteriaceae	Olsenella
661087	Olsenella sp. oral taxon 809 str. F0356		Actinobacteria	Actinobacteria	Coriobacteriales	Coriobacteriaceae	Olsenella
633147	Olsenella uli DSM 7084		Actinobacteria	Actinobacteria	Coriobacteriales	Coriobacteriaceae	Olsenella
633148	Olsenella uli DSM 7084		Actinobacteria	Actinobacteria	Coriobacteriales	Coriobacteriaceae	Olsenella
1.19062e+06	Olsenella uli MSTE5		Actinobacteria	Actinobacteria	Coriobacteriales	Coriobacteriaceae	Olsenella
1.11711e+06	Paenibacillus alvei A6-6i-x		Firmicutes	Bacilli	Bacillales	Paenibacillaceae 1	Paenibacillus
1.20678e+06	Paenibacillus alvei DSM 29		Firmicutes	Bacilli	Bacillales	Paenibacillaceae 1	Paenibacillus
1.11711e+06	Paenibacillus alvei TS-15		Firmicutes	Bacilli	Bacillales	Paenibacillaceae 1	Paenibacillus
1.13194e+06	Paenibacillus dendritiformis C454		Firmicutes	Bacilli	Bacillales	Paenibacillaceae	Paenibacillus
1.64257e+06	Paenibacillus sp. DMB20		Firmicutes	Bacilli	Bacillales	Paenibacillaceae 1	Paenibacillus
1.45885e+06	Paenibacillus sp. E194		Firmicutes	Bacilli	Bacillales	Paenibacillaceae 1	Paenibacillus
1.19632e+06	Paenibacillus sp. OSY-SE		Firmicutes	Bacilli	Bacillales	Paenibacillaceae 1	Paenibacillus
1.44906e+06	Paenibacillus sp. UNC217MF		Firmicutes	Bacilli	Bacillales	Paenibacillaceae	Paenibacillus
1.2676e+06	Pantoea sp. IMH		Proteobacteria	Gammaproteobacteria	Enterobacteriales	Enterobacteriaceae	Pantoea
1.28959e+06	Pectobacterium atrosepticum CFBP 6276		Proteobacteria	Gammaproteobacteria	Enterobacteriales	Enterobacteriaceae	Pectobacterium
1.07614e+06	Pectobacterium atrosepticum ICMP 1526		Proteobacteria	Gammaproteobacteria	Enterobacteriales	Enterobacteriaceae	Pectobacterium
218492	Pectobacterium atrosepticum SCRI1043		Proteobacteria	Gammaproteobacteria	Enterobacteriales	Enterobacteriaceae	Pectobacterium
29471.2	Pectobacterium atrosepticum strain 21a		Proteobacteria	Gammaproteobacteria	Enterobacteriales	Enterobacteriaceae	Pectobacterium
29471.2	Pectobacterium atrosepticum strain JG10-08		Proteobacteria	Gammaproteobacteria	Enterobacteriales	Enterobacteriaceae	Pectobacterium
29471.3	Pectobacterium atrosepticum strain NCPPB 3404		Proteobacteria	Gammaproteobacteria	Enterobacteriales	Enterobacteriaceae	Pectobacterium
29471.3	Pectobacterium atrosepticum strain NCPPB 549		Proteobacteria	Gammaproteobacteria	Enterobacteriales	Enterobacteriaceae	Pectobacterium
180957	Pectobacterium carotovorum subsp. brasiliense strain CFIA1009		Proteobacteria	Gammaproteobacteria	Enterobacteriales	Enterobacteriaceae	Pectobacterium
180957	Pectobacterium carotovorum subsp. brasiliense strain CFIA1033		Proteobacteria	Gammaproteobacteria	Enterobacteriales	Enterobacteriaceae	Pectobacterium
180957	Pectobacterium carotovorum subsp. brasiliense strain YC D21		Proteobacteria	Gammaproteobacteria	Enterobacteriales	Enterobacteriaceae	Pectobacterium
180957	Pectobacterium carotovorum subsp. brasiliense strain YC D52		Proteobacteria	Gammaproteobacteria	Enterobacteriales	Enterobacteriaceae	Pectobacterium
180957	Pectobacterium carotovorum subsp. brasiliense strain YC D62		Proteobacteria	Gammaproteobacteria	Enterobacteriales	Enterobacteriaceae	Pectobacterium
180957	Pectobacterium carotovorum subsp. brasiliense strain YC T3		Proteobacteria	Gammaproteobacteria	Enterobacteriales	Enterobacteriaceae	Pectobacterium
180957	Pectobacterium carotovorum subsp. brasiliense strain YC T31		Proteobacteria	Gammaproteobacteria	Enterobacteriales	Enterobacteriaceae	Pectobacterium
555.25	Pectobacterium carotovorum subsp. carotovorum strain BC T5		Proteobacteria	Gammaproteobacteria	Enterobacteriales	Enterobacteriaceae	Pectobacterium
555.21	Pectobacterium carotovorum subsp. carotovorum strain YC D16		Proteobacteria	Gammaproteobacteria	Enterobacteriales	Enterobacteriaceae	Pectobacterium
555.16	Pectobacterium carotovorum subsp. carotovorum strain YC D57		Proteobacteria	Gammaproteobacteria	Enterobacteriales	Enterobacteriaceae	Pectobacterium
555.23	Pectobacterium carotovorum subsp. carotovorum strain YC T39		Proteobacteria	Gammaproteobacteria	Enterobacteriales	Enterobacteriaceae	Pectobacterium
1.26754e+06	Pectobacterium carotovorum subsp. carotovorum UGC32		Proteobacteria	Gammaproteobacteria	Enterobacteriales	Enterobacteriaceae	Pectobacterium
558271	Pectobacterium carotovorum subsp. carotovorum WPP14		Proteobacteria	Gammaproteobacteria	Enterobacteriales	Enterobacteriaceae	Pectobacterium
78398.4	Pectobacterium carotovorum subsp. odoriferum		Proteobacteria	Gammaproteobacteria	Enterobacteriales	Enterobacteriaceae	Pectobacterium
78398.5	Pectobacterium carotovorum subsp. odoriferum		Proteobacteria	Gammaproteobacteria	Enterobacteriales	Enterobacteriaceae	Pectobacterium
78398.6	Pectobacterium carotovorum subsp. odoriferum strain BC S7		Proteobacteria	Gammaproteobacteria	Enterobacteriales	Enterobacteriaceae	Pectobacterium
1.16602e+06	Pectobacterium sp. SCC3193		Proteobacteria	Gammaproteobacteria	Enterobacteriales	Enterobacteriaceae	Pectobacterium
1.17563e+06	Pectobacterium wasabiae CFBP 3304		Proteobacteria	Gammaproteobacteria	Enterobacteriales	Enterobacteriaceae	Pectobacterium
1.45847e+06	Pectobacterium wasabiae CFIA1002		Proteobacteria	Gammaproteobacteria	Enterobacteriales	Enterobacteriaceae	Pectobacterium
55208.1	Pectobacterium wasabiae strain NCPPB 3701		Proteobacteria	Gammaproteobacteria	Enterobacteriales	Enterobacteriaceae	Pectobacterium
55208.1	Pectobacterium wasabiae strain NCPPB3702		Proteobacteria	Gammaproteobacteria	Enterobacteriales	Enterobacteriaceae	Pectobacterium
55208.1	Pectobacterium wasabiae strain RNS08.42.1A		Proteobacteria	Gammaproteobacteria	Enterobacteriales	Enterobacteriaceae	Pectobacterium
561232	Pectobacterium wasabiae WPP163		Proteobacteria	Gammaproteobacteria	Enterobacteriales	Enterobacteriaceae	Pectobacterium
338964	Pelobacter carbinolicus DSM 2380		Proteobacteria	Deltaproteobacteria	Desulfuromonadales	Desulfuromonadaceae	Pelobacter
754436	Photobacterium aphoticum strain JCM 19237		Proteobacteria	Gammaproteobacteria	Vibrionales	Vibrionaceae	Photobacterium
320778	Photobacterium ganghwense strain DSM 22954		Proteobacteria	Gammaproteobacteria	Vibrionales	Vibrionaceae	Photobacterium
1.72112e+06	Photobacterium sp. ME15		Proteobacteria	Gammaproteobacteria	Vibrionales	Vibrionaceae	Photobacterium
680026	Photobacterium swingsii strain CAIM 1393		Proteobacteria	Gammaproteobacteria	Vibrionales	Vibrionaceae	Photobacterium
82985.3	Pragia fontium strain 24613		Proteobacteria	Gammaproteobacteria	Enterobacteriales	Enterobacteriaceae	Pragia
1.31237e+06	Proteus hauseri ZMd44		Proteobacteria	Gammaproteobacteria	Enterobacteriales	Enterobacteriaceae	Proteus
525369	Proteus mirabilis ATCC 29906		Proteobacteria	Gammaproteobacteria	Enterobacteriales	Enterobacteriaceae	Proteus
1.26674e+06	Proteus mirabilis BB2000		Proteobacteria	Gammaproteobacteria	Enterobacteriales	Enterobacteriaceae	Proteus
1.24503e+06	Proteus mirabilis C05028		Proteobacteria	Gammaproteobacteria	Enterobacteriales	Enterobacteriaceae	Proteus
529508	Proteus mirabilis HI4320		Proteobacteria	Gammaproteobacteria	Enterobacteriales	Enterobacteriaceae	Proteus
1.27901e+06	Proteus mirabilis PR03		Proteobacteria	Gammaproteobacteria	Enterobacteriales	Enterobacteriaceae	Proteus
584.88	Proteus mirabilis strain 1114_PMIR		Proteobacteria	Gammaproteobacteria	Enterobacteriales	Enterobacteriaceae	Proteus
584.89	Proteus mirabilis strain 1134_PMIR		Proteobacteria	Gammaproteobacteria	Enterobacteriales	Enterobacteriaceae	Proteus
584.9	Proteus mirabilis strain 1150_PMIR		Proteobacteria	Gammaproteobacteria	Enterobacteriales	Enterobacteriaceae	Proteus
584.95	Proteus mirabilis strain 1166_PMIR		Proteobacteria	Gammaproteobacteria	Enterobacteriales	Enterobacteriaceae	Proteus
584.91	Proteus mirabilis strain 127_PMIR		Proteobacteria	Gammaproteobacteria	Enterobacteriales	Enterobacteriaceae	Proteus
584.92	Proteus mirabilis strain 1293_PMIR		Proteobacteria	Gammaproteobacteria	Enterobacteriales	Enterobacteriaceae	Proteus
584.96	Proteus mirabilis strain 1313_PMIR		Proteobacteria	Gammaproteobacteria	Enterobacteriales	Enterobacteriaceae	Proteus
584.94	Proteus mirabilis strain 1326_PMIR		Proteobacteria	Gammaproteobacteria	Enterobacteriales	Enterobacteriaceae	Proteus
584.97	Proteus mirabilis strain 1330_PMIR		Proteobacteria	Gammaproteobacteria	Enterobacteriales	Enterobacteriaceae	Proteus
584.98	Proteus mirabilis strain 232_PMIR		Proteobacteria	Gammaproteobacteria	Enterobacteriales	Enterobacteriaceae	Proteus
584.101	Proteus mirabilis strain 25_PMIR		Proteobacteria	Gammaproteobacteria	Enterobacteriales	Enterobacteriaceae	Proteus
584.86	Proteus mirabilis strain 25933 GTA		Proteobacteria	Gammaproteobacteria	Enterobacteriales	Enterobacteriaceae	Proteus
584.102	Proteus mirabilis strain 292_PMIR		Proteobacteria	Gammaproteobacteria	Enterobacteriales	Enterobacteriaceae	Proteus
584.99	Proteus mirabilis strain 360_PMIR		Proteobacteria	Gammaproteobacteria	Enterobacteriales	Enterobacteriaceae	Proteus
584.111	Proteus mirabilis strain 373_PMIR		Proteobacteria	Gammaproteobacteria	Enterobacteriales	Enterobacteriaceae	Proteus
584.11	Proteus mirabilis strain 418_PMIR		Proteobacteria	Gammaproteobacteria	Enterobacteriales	Enterobacteriaceae	Proteus
584.109	Proteus mirabilis strain 429_PMIR		Proteobacteria	Gammaproteobacteria	Enterobacteriales	Enterobacteriaceae	Proteus
584.108	Proteus mirabilis strain 430_PMIR		Proteobacteria	Gammaproteobacteria	Enterobacteriales	Enterobacteriaceae	Proteus
584.103	Proteus mirabilis strain 47_PMIR		Proteobacteria	Gammaproteobacteria	Enterobacteriales	Enterobacteriaceae	Proteus
584.122	Proteus mirabilis strain 50664164		Proteobacteria	Gammaproteobacteria	Enterobacteriales	Enterobacteriaceae	Proteus
584.1	Proteus mirabilis strain 51_PMIR		Proteobacteria	Gammaproteobacteria	Enterobacteriales	Enterobacteriaceae	Proteus
584.107	Proteus mirabilis strain 646_PMIR		Proteobacteria	Gammaproteobacteria	Enterobacteriales	Enterobacteriaceae	Proteus
584.105	Proteus mirabilis strain 672_PMIR		Proteobacteria	Gammaproteobacteria	Enterobacteriales	Enterobacteriaceae	Proteus
584.104	Proteus mirabilis strain 68_PMIR		Proteobacteria	Gammaproteobacteria	Enterobacteriales	Enterobacteriaceae	Proteus
584.57	Proteus mirabilis strain ATCC 7002		Proteobacteria	Gammaproteobacteria	Enterobacteriales	Enterobacteriaceae	Proteus
584.106	Proteus mirabilis strain CYPM1		Proteobacteria	Gammaproteobacteria	Enterobacteriales	Enterobacteriaceae	Proteus
584.85	Proteus mirabilis strain FDAARGOS_60		Proteobacteria	Gammaproteobacteria	Enterobacteriales	Enterobacteriaceae	Proteus
584.84	Proteus mirabilis strain FDAARGOS_67		Proteobacteria	Gammaproteobacteria	Enterobacteriales	Enterobacteriaceae	Proteus
584.83	Proteus mirabilis strain FDAARGOS_80		Proteobacteria	Gammaproteobacteria	Enterobacteriales	Enterobacteriaceae	Proteus
584.82	Proteus mirabilis strain FDAARGOS_81		Proteobacteria	Gammaproteobacteria	Enterobacteriales	Enterobacteriaceae	Proteus
584.81	Proteus mirabilis strain FDAARGOS_85		Proteobacteria	Gammaproteobacteria	Enterobacteriales	Enterobacteriaceae	Proteus
584.131	Proteus mirabilis strain GED7834		Proteobacteria	Gammaproteobacteria	Enterobacteriales	Enterobacteriaceae	Proteus
584.119	Proteus mirabilis strain NO-051/03		Proteobacteria	Gammaproteobacteria	Enterobacteriales	Enterobacteriaceae	Proteus
584.8	Proteus mirabilis strain Pm-Oxa48		Proteobacteria	Gammaproteobacteria	Enterobacteriales	Enterobacteriaceae	Proteus
584.12	Proteus mirabilis strain PM593		Proteobacteria	Gammaproteobacteria	Enterobacteriales	Enterobacteriaceae	Proteus
584.121	Proteus mirabilis strain PM655		Proteobacteria	Gammaproteobacteria	Enterobacteriales	Enterobacteriaceae	Proteus
1.12569e+06	Proteus mirabilis WGLW4		Proteobacteria	Gammaproteobacteria	Enterobacteriales	Enterobacteriaceae	Proteus
1.12569e+06	Proteus mirabilis WGLW6		Proteobacteria	Gammaproteobacteria	Enterobacteriales	Enterobacteriaceae	Proteus
471881	Proteus penneri ATCC 35198		Proteobacteria	Gammaproteobacteria	Enterobacteriales	Enterobacteriaceae	Proteus
585.9	Proteus vulgaris strain ATCC 49132		Proteobacteria	Gammaproteobacteria	Enterobacteriales	Enterobacteriaceae	Proteus
585.1	Proteus vulgaris strain CSUR P1867		Proteobacteria	Gammaproteobacteria	Enterobacteriales	Enterobacteriaceae	Proteus
585.11	Proteus vulgaris strain CSUR P1868		Proteobacteria	Gammaproteobacteria	Enterobacteriales	Enterobacteriaceae	Proteus
585.12	Proteus vulgaris strain CYPV1		Proteobacteria	Gammaproteobacteria	Enterobacteriales	Enterobacteriaceae	Proteus
624.7	Shigella sonnei strain 1230_SSON		Proteobacteria	Gammaproteobacteria	Enterobacteriales	Enterobacteriaceae	Proteus
158850	Moellerella wisconsensis strain GTA-1455		Proteobacteria	Gammaproteobacteria	Enterobacteriales	Enterobacteriaceae	Providencia
1.25699e+06	Providencia alcalifaciens 205/92		Proteobacteria	Gammaproteobacteria	Enterobacteriales	Enterobacteriaceae	Providencia
1.14166e+06	Providencia alcalifaciens Dmel2		Proteobacteria	Gammaproteobacteria	Enterobacteriales	Enterobacteriaceae	Providencia
521000	Providencia alcalifaciens DSM 30120		Proteobacteria	Gammaproteobacteria	Enterobacteriales	Enterobacteriaceae	Providencia
1.25699e+06	Providencia alcalifaciens F90-2004		Proteobacteria	Gammaproteobacteria	Enterobacteriales	Enterobacteriaceae	Providencia
1.25699e+06	Providencia alcalifaciens PAL-1		Proteobacteria	Gammaproteobacteria	Enterobacteriales	Enterobacteriaceae	Providencia
1.25699e+06	Providencia alcalifaciens PAL-2		Proteobacteria	Gammaproteobacteria	Enterobacteriales	Enterobacteriaceae	Providencia
1.25699e+06	Providencia alcalifaciens PAL-3		Proteobacteria	Gammaproteobacteria	Enterobacteriales	Enterobacteriaceae	Providencia
1.25699e+06	Providencia alcalifaciens R90-1475		Proteobacteria	Gammaproteobacteria	Enterobacteriales	Enterobacteriaceae	Providencia
1.25699e+06	Providencia alcalifaciens RIMD 1656011		Proteobacteria	Gammaproteobacteria	Enterobacteriales	Enterobacteriaceae	Providencia
333962	Providencia heimbachae strain P12672		Proteobacteria	Gammaproteobacteria	Enterobacteriales	Enterobacteriaceae	Providencia
587.21	Providencia rettgeri		Proteobacteria	Gammaproteobacteria	Enterobacterales	Morganellaceae	Providencia
587.17	Providencia rettgeri CCBH11880		Proteobacteria	Gammaproteobacteria	Enterobacteriales	Enterobacteriaceae	Providencia
1.14166e+06	Providencia rettgeri Dmel1		Proteobacteria	Gammaproteobacteria	Enterobacteriales	Enterobacteriaceae	Providencia
521001	Providencia rettgeri DSM 1131		Proteobacteria	Gammaproteobacteria	Enterobacteriales	Enterobacteriaceae	Providencia
587.2	Providencia rettgeri strain MR4		Proteobacteria	Gammaproteobacteria	Enterobacteriales	Enterobacteriaceae	Providencia
500638	Providencia rustigianii DSM 4541		Proteobacteria	Gammaproteobacteria	Enterobacteriales	Enterobacteriaceae	Providencia
1.44404e+06	Escherichia coli 2-156-04_S1_C1		Proteobacteria	Gammaproteobacteria	Enterobacteriales	Enterobacteriaceae	Raoultella
1.44407e+06	Escherichia coli 2-156-04_S1_C2		Proteobacteria	Gammaproteobacteria	Enterobacteriales	Enterobacteriaceae	Raoultella
883121	Klebsiella oxytoca 10-5246		Proteobacteria	Gammaproteobacteria	Enterobacteriales	Enterobacteriaceae	Raoultella
1.28617e+06	Raoultella ornithinolytica B6		Proteobacteria	Gammaproteobacteria	Enterobacteriales	Enterobacteriaceae	Raoultella
1.28617e+06	Raoultella ornithinolytica B6		Proteobacteria	Gammaproteobacteria	Enterobacteriales	Enterobacteriaceae	Raoultella
54291.1	Raoultella ornithinolytica strain 811_RORN		Proteobacteria	Gammaproteobacteria	Enterobacterales	Enterobacteriaceae	Raoultella
54291.1	Raoultella ornithinolytica strain BAL286		Proteobacteria	Gammaproteobacteria	Enterobacteriales	Enterobacteriaceae	Raoultella
54291.1	Raoultella ornithinolytica strain CB1		Proteobacteria	Gammaproteobacteria	Enterobacteriales	Enterobacteriaceae	Raoultella
54291.1	Raoultella ornithinolytica strain S12		Proteobacteria	Gammaproteobacteria	Enterobacteriales	Enterobacteriaceae	Raoultella
54291.6	Raoultella ornithinolytica strain TNT		Proteobacteria	Gammaproteobacteria	Enterobacteriales	Enterobacteriaceae	Raoultella
54291.1	Raoultella ornithinolytica strain Yangling I2		Proteobacteria	Gammaproteobacteria	Enterobacteriales	Enterobacteriaceae	Raoultella
1.006e+06	Raoultella planticola ATCC 33531		Proteobacteria	Gammaproteobacteria	Enterobacteriales	Enterobacteriaceae	Raoultella
575.4	Raoultella planticola strain CHB		Proteobacteria	Gammaproteobacteria	Enterobacteriales	Enterobacteriaceae	Raoultella
577.3	Raoultella terrigena strain R1Gly		Proteobacteria	Gammaproteobacteria	Enterobacteriales	Enterobacteriaceae	Raoultella
28901.6	Salmonella enterica strain 626_SENT		Proteobacteria	Gammaproteobacteria	Enterobacteriales	Enterobacteriaceae	Raoultella
561230	Pectobacterium carotovorum subsp. carotovorum PC1		Proteobacteria	Gammaproteobacteria	Enterobacteriales	Enterobacteriaceae	Serratia
1.33207e+06	Serratia fonticola AU-AP2C		Proteobacteria	Gammaproteobacteria	Enterobacteriales	Enterobacteriaceae	Serratia
1.33207e+06	Serratia fonticola AU-P3(3)		Proteobacteria	Gammaproteobacteria	Enterobacteriales	Enterobacteriaceae	Serratia
1.37807e+06	Serratia fonticola LMG 7882		Proteobacteria	Gammaproteobacteria	Enterobacteriales	Enterobacteriaceae	Serratia
47917.8	Serratia fonticola strain DSM 4576		Proteobacteria	Gammaproteobacteria	Enterobacteriales	Enterobacteriaceae	Serratia
47917.1	Serratia fonticola strain GS2		Proteobacteria	Gammaproteobacteria	Enterobacteriales	Enterobacteriaceae	Serratia
1.37926e+06	Serratia fonticola UTAD54		Proteobacteria	Gammaproteobacteria	Enterobacteriales	Enterobacteriaceae	Serratia
1.24963e+06	Serratia marcescens FGI94		Proteobacteria	Gammaproteobacteria	Enterobacteriales	Enterobacteriaceae	Serratia
61652.8	Serratia rubidaea strain 1122		Proteobacteria	Gammaproteobacteria	Enterobacteriales	Enterobacteriaceae	Serratia
61652.4	Serratia rubidaea strain CIP 103234		Proteobacteria	Gammaproteobacteria	Enterobacteriales	Enterobacteriaceae	Serratia
1.39728e+06	Serratia sp. H1n		Proteobacteria	Gammaproteobacteria	Enterobacteriales	Enterobacteriaceae	Serratia
1.39729e+06	Serratia sp. H1w		Proteobacteria	Gammaproteobacteria	Enterobacteriales	Enterobacteriaceae	Serratia
630626	Shimwellia blattae DSM 4481 = NBRC 105725		Proteobacteria	Gammaproteobacteria	Enterobacteriales	Enterobacteriaceae	Shimwellia
630627	Shimwellia blattae DSM 4481 = NBRC 105725		Proteobacteria	Gammaproteobacteria	Enterobacteriales	Enterobacteriaceae	Shimwellia
1283.69	Staphylococcus haemolyticus strain 855_SHAE		Firmicutes	Bacilli	Bacillales	Staphylococcaceae	Staphylococcus
1.1233e+06	Streptococcus castoreus DSM 17536		Firmicutes	Bacilli	Lactobacillales	Streptococcaceae	Streptococcus
1.24719e+06	Streptococcus dysgalactiae subsp. equisimilis 167		Firmicutes	Bacilli	Lactobacillales	Streptococcaceae	Streptococcus
663954	Streptococcus dysgalactiae subsp. equisimilis ATCC 12394		Firmicutes	Bacilli	Lactobacillales	Streptococcaceae	Streptococcus
617121	Streptococcus dysgalactiae subsp. equisimilis RE378		Firmicutes	Bacilli	Lactobacillales	Streptococcaceae	Streptococcus
1.00059e+06	Streptococcus dysgalactiae subsp. equisimilis SK1249		Firmicutes	Bacilli	Lactobacillales	Streptococcaceae	Streptococcus
119602	Streptococcus dysgalactiae subsp. equisimilis strain UT-5345		Firmicutes	Bacilli	Lactobacillales	Streptococcaceae	Streptococcus
119602	Streptococcus dysgalactiae subsp. equisimilis strain UT-SS1069		Firmicutes	Bacilli	Lactobacillales	Streptococcaceae	Streptococcus
1302.28	Streptococcus gordonii strain M99		Firmicutes	Bacilli	Lactobacillales	Streptococcaceae	Streptococcus
386895	Streptococcus iniae 9117		Firmicutes	Bacilli	Lactobacillales	Streptococcaceae	Streptococcus
1.27354e+06	Streptococcus iniae IUSA1		Firmicutes	Bacilli	Lactobacillales	Streptococcaceae	Streptococcus
1.26013e+06	Streptococcus iniae KCTC 11634BP		Firmicutes	Bacilli	Lactobacillales	Streptococcaceae	Streptococcus
1.31863e+06	Streptococcus iniae SF1		Firmicutes	Bacilli	Lactobacillales	Streptococcaceae	Streptococcus
1346.13	Streptococcus iniae strain ISET0901		Firmicutes	Bacilli	Lactobacillales	Streptococcaceae	Streptococcus
1346.14	Streptococcus iniae strain ISNO		Firmicutes	Bacilli	Lactobacillales	Streptococcaceae	Streptococcus
1346.3	Streptococcus iniae strain YSFST01-82		Firmicutes	Bacilli	Lactobacillales	Streptococcaceae	Streptococcus
1.31658e+06	Streptococcus intermedius ATCC 27335		Firmicutes	Bacilli	Lactobacillales	Streptococcaceae	Streptococcus
591365	Streptococcus intermedius JTH08		Firmicutes	Bacilli	Lactobacillales	Streptococcaceae	Streptococcus
1.09573e+06	Streptococcus intermedius SK54		Firmicutes	Bacilli	Lactobacillales	Streptococcaceae	Streptococcus
1.12331e+06	Streptococcus merionis DSM 19192		Firmicutes	Bacilli	Lactobacillales	Streptococcaceae	Streptococcus
1.12331e+06	Streptococcus ovis DSM 16829		Firmicutes	Bacilli	Lactobacillales	Streptococcaceae	Streptococcus
257758	Streptococcus pseudopneumoniae strain 434_SPSE		Firmicutes	Bacilli	Lactobacillales	Streptococcaceae	Streptococcus
1.21416e+06	Streptococcus suis 4417		Firmicutes	Bacilli	Lactobacillales	Streptococcaceae	Streptococcus
1.21418e+06	Streptococcus suis 92-1400		Firmicutes	Bacilli	Lactobacillales	Streptococcaceae	Streptococcus
1.21418e+06	Streptococcus suis 92-4172		Firmicutes	Bacilli	Lactobacillales	Streptococcaceae	Streptococcus
1.32137e+06	Streptococcus suis EA1832.92		Firmicutes	Bacilli	Lactobacillales	Streptococcaceae	Streptococcus
1.21417e+06	Streptococcus suis S22		Firmicutes	Bacilli	Lactobacillales	Streptococcaceae	Streptococcus
1307.41	Streptococcus suis strain LS0E		Firmicutes	Bacilli	Lactobacillales	Streptococcaceae	Streptococcus
1307.2	Streptococcus suis strain LS0L		Firmicutes	Bacilli	Lactobacillales	Streptococcaceae	Streptococcus
1307.43	Streptococcus suis strain LS3A		Firmicutes	Bacilli	Lactobacillales	Streptococcaceae	Streptococcus
1307.58	Streptococcus suis strain LS5J		Firmicutes	Bacilli	Lactobacillales	Streptococcaceae	Streptococcus
1307.29	Streptococcus suis strain LS5Q		Firmicutes	Bacilli	Lactobacillales	Streptococcaceae	Streptococcus
1307.17	Streptococcus suis strain LS6K		Firmicutes	Bacilli	Lactobacillales	Streptococcaceae	Streptococcus
1307.43	Streptococcus suis strain LS6R		Firmicutes	Bacilli	Lactobacillales	Streptococcaceae	Streptococcus
1307.57	Streptococcus suis strain LS7E		Firmicutes	Bacilli	Lactobacillales	Streptococcaceae	Streptococcus
1307.26	Streptococcus suis strain LS7T		Firmicutes	Bacilli	Lactobacillales	Streptococcaceae	Streptococcus
1307.33	Streptococcus suis strain LS9R		Firmicutes	Bacilli	Lactobacillales	Streptococcaceae	Streptococcus
1307.92	Streptococcus suis strain LSS27		Firmicutes	Bacilli	Lactobacillales	Streptococcaceae	Streptococcus
1307.68	Streptococcus suis strain LSS33		Firmicutes	Bacilli	Lactobacillales	Streptococcaceae	Streptococcus
1307.94	Streptococcus suis strain LSS37		Firmicutes	Bacilli	Lactobacillales	Streptococcaceae	Streptococcus
1307.75	Streptococcus suis strain LSS49		Firmicutes	Bacilli	Lactobacillales	Streptococcaceae	Streptococcus
1307.62	Streptococcus suis strain LSS60		Firmicutes	Bacilli	Lactobacillales	Streptococcaceae	Streptococcus
1307.66	Streptococcus suis strain LSS65		Firmicutes	Bacilli	Lactobacillales	Streptococcaceae	Streptococcus
1307.77	Streptococcus suis strain LSS66		Firmicutes	Bacilli	Lactobacillales	Streptococcaceae	Streptococcus
1307.93	Streptococcus suis strain LSS90		Firmicutes	Bacilli	Lactobacillales	Streptococcaceae	Streptococcus
1307.92	Streptococcus suis strain LSS95		Firmicutes	Bacilli	Lactobacillales	Streptococcaceae	Streptococcus
1307.83	Streptococcus suis strain LSS96		Firmicutes	Bacilli	Lactobacillales	Streptococcaceae	Streptococcus
1307.62	Streptococcus suis strain S12X		Firmicutes	Bacilli	Lactobacillales	Streptococcaceae	Streptococcus
1307.25	Streptococcus suis strain S15W		Firmicutes	Bacilli	Lactobacillales	Streptococcaceae	Streptococcus
1307.45	Streptococcus suis strain S95G		Firmicutes	Bacilli	Lactobacillales	Streptococcaceae	Streptococcus
1307.23	Streptococcus suis strain S97X		Firmicutes	Bacilli	Lactobacillales	Streptococcaceae	Streptococcus
1307.65	Streptococcus suis strain SS1028		Firmicutes	Bacilli	Lactobacillales	Streptococcaceae	Streptococcus
1307.68	Streptococcus suis strain SS1056		Firmicutes	Bacilli	Lactobacillales	Streptococcaceae	Streptococcus
1307.9	Streptococcus suis strain SS975		Firmicutes	Bacilli	Lactobacillales	Streptococcaceae	Streptococcus
1307.71	Streptococcus suis strain SS997		Firmicutes	Bacilli	Lactobacillales	Streptococcaceae	Streptococcus
1.21419e+06	Streptococcus suis YS10-2		Firmicutes	Bacilli	Lactobacillales	Streptococcaceae	Streptococcus
1.21419e+06	Streptococcus suis YS17-2		Firmicutes	Bacilli	Lactobacillales	Streptococcaceae	Streptococcus
1.2142e+06	Streptococcus suis YS3		Firmicutes	Bacilli	Lactobacillales	Streptococcaceae	Streptococcus
1.2142e+06	Streptococcus suis YS31		Firmicutes	Bacilli	Lactobacillales	Streptococcaceae	Streptococcus
1.2142e+06	Streptococcus suis YS34		Firmicutes	Bacilli	Lactobacillales	Streptococcaceae	Streptococcus
1.2142e+06	Streptococcus suis YS35		Firmicutes	Bacilli	Lactobacillales	Streptococcaceae	Streptococcus
1.2142e+06	Streptococcus suis YS39		Firmicutes	Bacilli	Lactobacillales	Streptococcaceae	Streptococcus
1.2142e+06	Streptococcus suis YS44		Firmicutes	Bacilli	Lactobacillales	Streptococcaceae	Streptococcus
1.21421e+06	Streptococcus suis YS53		Firmicutes	Bacilli	Lactobacillales	Streptococcaceae	Streptococcus
1.21421e+06	Streptococcus suis YS59		Firmicutes	Bacilli	Lactobacillales	Streptococcaceae	Streptococcus
1.33924e+06	Cetobacterium sp. ZOR0034		Firmicutes	Erysipelotrichia	Erysipelotrichales	Erysipelotrichaceae	Turicibacter
903510	Vibrio furnissii NCTC 11218		Proteobacteria	Gammaproteobacteria	Vibrionales	Vibrionaceae	Vibrio
1.00237e+06	Yokenella regensburgei ATCC 43003		Proteobacteria	Gammaproteobacteria	Enterobacterales	Enterobacteriaceae	Yokenella
1.23246e+06	Clostridiales bacterium VE202-28		Firmicutes	Clostridia	Clostridiales
84022.5	Clostridium aceticum strain DSM 1496		Firmicutes	Clostridia	Clostridiales	Clostridiaceae 2
84022.6	Clostridium aceticum strain DSM 1496		Firmicutes	Clostridia	Clostridiales	Clostridiaceae 2
299768	Enterobacter ludwigii strain EnVs2		Proteobacteria	Gammaproteobacteria	Enterobacteriales	Enterobacteriaceae
1.65066e+06	Ruminococcaceae bacterium AM2		Firmicutes	Clostridia	Clostridiales	Ruminococcaceae

## Sheet: B_CntA
genomeID	name		phylum	class	order	family	genus
742159	Achromobacter piechaudii ATCC 43553		Proteobacteria	Betaproteobacteria	Burkholderiales	Alcaligenaceae	Achromobacter
1.21698e+06	Achromobacter piechaudii NBRC 102461		Proteobacteria	Betaproteobacteria	Burkholderiales	Alcaligenaceae	Achromobacter
72556.3	Achromobacter piechaudii strain GCS2		Proteobacteria	Betaproteobacteria	Burkholderiales	Alcaligenaceae	Achromobacter
1.12062e+06	Achromobacter sp. LC458		Proteobacteria	Betaproteobacteria	Burkholderiales	Alcaligenaceae	Achromobacter
134375	Achromobacter sp. strain ATCC31444		Proteobacteria	Betaproteobacteria	Burkholderiales	Alcaligenaceae	Achromobacter
217203	Achromobacter spanius strain CGMCC9173		Proteobacteria	Betaproteobacteria	Burkholderiales	Alcaligenaceae	Achromobacter
1.43932e+06	Acinetobacter baumanii BIDMC 56		Proteobacteria	Gammaproteobacteria	Pseudomonadales	Moraxellaceae	Acinetobacter
1.43932e+06	Acinetobacter baumanii BIDMC 57		Proteobacteria	Gammaproteobacteria	Pseudomonadales	Moraxellaceae	Acinetobacter
470.129	Acinetobacter baumannii		Proteobacteria	Gammaproteobacteria	Pseudomonadales	Moraxellaceae	Acinetobacter
470.14	Acinetobacter baumannii		Proteobacteria	Gammaproteobacteria	Pseudomonadales	Moraxellaceae	Acinetobacter
470.14	Acinetobacter baumannii		Proteobacteria	Gammaproteobacteria	Pseudomonadales	Moraxellaceae	Acinetobacter
470.174	Acinetobacter baumannii		Proteobacteria	Gammaproteobacteria	Pseudomonadales	Moraxellaceae	Acinetobacter
470.174	Acinetobacter baumannii		Proteobacteria	Gammaproteobacteria	Pseudomonadales	Moraxellaceae	Acinetobacter
470.174	Acinetobacter baumannii		Proteobacteria	Gammaproteobacteria	Pseudomonadales	Moraxellaceae	Acinetobacter
470.174	Acinetobacter baumannii		Proteobacteria	Gammaproteobacteria	Pseudomonadales	Moraxellaceae	Acinetobacter
470.174	Acinetobacter baumannii		Proteobacteria	Gammaproteobacteria	Pseudomonadales	Moraxellaceae	Acinetobacter
470.175	Acinetobacter baumannii		Proteobacteria	Gammaproteobacteria	Pseudomonadales	Moraxellaceae	Acinetobacter
470.176	Acinetobacter baumannii		Proteobacteria	Gammaproteobacteria	Pseudomonadales	Moraxellaceae	Acinetobacter
470.176	Acinetobacter baumannii		Proteobacteria	Gammaproteobacteria	Pseudomonadales	Moraxellaceae	Acinetobacter
1.3108e+06	Acinetobacter baumannii 1000160		Proteobacteria	Gammaproteobacteria	Pseudomonadales	Moraxellaceae	Acinetobacter
1.31078e+06	Acinetobacter baumannii 1007214		Proteobacteria	Gammaproteobacteria	Pseudomonadales	Moraxellaceae	Acinetobacter
1.31075e+06	Acinetobacter baumannii 1022959		Proteobacteria	Gammaproteobacteria	Pseudomonadales	Moraxellaceae	Acinetobacter
1.31059e+06	Acinetobacter baumannii 1031433		Proteobacteria	Gammaproteobacteria	Pseudomonadales	Moraxellaceae	Acinetobacter
1.31057e+06	Acinetobacter baumannii 1032241		Proteobacteria	Gammaproteobacteria	Pseudomonadales	Moraxellaceae	Acinetobacter
1.31057e+06	Acinetobacter baumannii 1032359		Proteobacteria	Gammaproteobacteria	Pseudomonadales	Moraxellaceae	Acinetobacter
1.31062e+06	Acinetobacter baumannii 1035119		Proteobacteria	Gammaproteobacteria	Pseudomonadales	Moraxellaceae	Acinetobacter
1.31055e+06	Acinetobacter baumannii 1036938		Proteobacteria	Gammaproteobacteria	Pseudomonadales	Moraxellaceae	Acinetobacter
1.31059e+06	Acinetobacter baumannii 1039621		Proteobacteria	Gammaproteobacteria	Pseudomonadales	Moraxellaceae	Acinetobacter
1.31059e+06	Acinetobacter baumannii 1040094		Proteobacteria	Gammaproteobacteria	Pseudomonadales	Moraxellaceae	Acinetobacter
1.31083e+06	Acinetobacter baumannii 1042969-1197		Proteobacteria	Gammaproteobacteria	Pseudomonadales	Moraxellaceae	Acinetobacter
1.31057e+06	Acinetobacter baumannii 1042969-1265		Proteobacteria	Gammaproteobacteria	Pseudomonadales	Moraxellaceae	Acinetobacter
1.31056e+06	Acinetobacter baumannii 1043794		Proteobacteria	Gammaproteobacteria	Pseudomonadales	Moraxellaceae	Acinetobacter
1.31057e+06	Acinetobacter baumannii 1043903		Proteobacteria	Gammaproteobacteria	Pseudomonadales	Moraxellaceae	Acinetobacter
1.31074e+06	Acinetobacter baumannii 1045092		Proteobacteria	Gammaproteobacteria	Pseudomonadales	Moraxellaceae	Acinetobacter
1.31057e+06	Acinetobacter baumannii 1046051		Proteobacteria	Gammaproteobacteria	Pseudomonadales	Moraxellaceae	Acinetobacter
1.31057e+06	Acinetobacter baumannii 1046674		Proteobacteria	Gammaproteobacteria	Pseudomonadales	Moraxellaceae	Acinetobacter
1.31058e+06	Acinetobacter baumannii 1051176		Proteobacteria	Gammaproteobacteria	Pseudomonadales	Moraxellaceae	Acinetobacter
1.31075e+06	Acinetobacter baumannii 10519		Proteobacteria	Gammaproteobacteria	Pseudomonadales	Moraxellaceae	Acinetobacter
1.31077e+06	Acinetobacter baumannii 1058283		Proteobacteria	Gammaproteobacteria	Pseudomonadales	Moraxellaceae	Acinetobacter
1.31073e+06	Acinetobacter baumannii 1062314		Proteobacteria	Gammaproteobacteria	Pseudomonadales	Moraxellaceae	Acinetobacter
1.31075e+06	Acinetobacter baumannii 1064293_45		Proteobacteria	Gammaproteobacteria	Pseudomonadales	Moraxellaceae	Acinetobacter
1.31083e+06	Acinetobacter baumannii 1064293_46		Proteobacteria	Gammaproteobacteria	Pseudomonadales	Moraxellaceae	Acinetobacter
1.3106e+06	Acinetobacter baumannii 1075025		Proteobacteria	Gammaproteobacteria	Pseudomonadales	Moraxellaceae	Acinetobacter
1.14914e+06	Acinetobacter baumannii 107m		Proteobacteria	Gammaproteobacteria	Pseudomonadales	Moraxellaceae	Acinetobacter
1.31075e+06	Acinetobacter baumannii 1095464		Proteobacteria	Gammaproteobacteria	Pseudomonadales	Moraxellaceae	Acinetobacter
1.31066e+06	Acinetobacter baumannii 1096934		Proteobacteria	Gammaproteobacteria	Pseudomonadales	Moraxellaceae	Acinetobacter
1.31066e+06	Acinetobacter baumannii 1106579		Proteobacteria	Gammaproteobacteria	Pseudomonadales	Moraxellaceae	Acinetobacter
1.31065e+06	Acinetobacter baumannii 110912		Proteobacteria	Gammaproteobacteria	Pseudomonadales	Moraxellaceae	Acinetobacter
1.3108e+06	Acinetobacter baumannii 11126		Proteobacteria	Gammaproteobacteria	Pseudomonadales	Moraxellaceae	Acinetobacter
1.31078e+06	Acinetobacter baumannii 1117819		Proteobacteria	Gammaproteobacteria	Pseudomonadales	Moraxellaceae	Acinetobacter
1.3106e+06	Acinetobacter baumannii 1121032		Proteobacteria	Gammaproteobacteria	Pseudomonadales	Moraxellaceae	Acinetobacter
1.30602e+06	Acinetobacter baumannii 113		Proteobacteria	Gammaproteobacteria	Pseudomonadales	Moraxellaceae	Acinetobacter
1.31077e+06	Acinetobacter baumannii 1130196		Proteobacteria	Gammaproteobacteria	Pseudomonadales	Moraxellaceae	Acinetobacter
1.31066e+06	Acinetobacter baumannii 1146103		Proteobacteria	Gammaproteobacteria	Pseudomonadales	Moraxellaceae	Acinetobacter
1.31064e+06	Acinetobacter baumannii 1159076		Proteobacteria	Gammaproteobacteria	Pseudomonadales	Moraxellaceae	Acinetobacter
1.31078e+06	Acinetobacter baumannii 1170863		Proteobacteria	Gammaproteobacteria	Pseudomonadales	Moraxellaceae	Acinetobacter
1.31073e+06	Acinetobacter baumannii 1178044		Proteobacteria	Gammaproteobacteria	Pseudomonadales	Moraxellaceae	Acinetobacter
1.31079e+06	Acinetobacter baumannii 1179249		Proteobacteria	Gammaproteobacteria	Pseudomonadales	Moraxellaceae	Acinetobacter
1.31062e+06	Acinetobacter baumannii 118362		Proteobacteria	Gammaproteobacteria	Pseudomonadales	Moraxellaceae	Acinetobacter
1.31074e+06	Acinetobacter baumannii 1188188		Proteobacteria	Gammaproteobacteria	Pseudomonadales	Moraxellaceae	Acinetobacter
1.31073e+06	Acinetobacter baumannii 1195185_11		Proteobacteria	Gammaproteobacteria	Pseudomonadales	Moraxellaceae	Acinetobacter
1.31083e+06	Acinetobacter baumannii 1195185_80		Proteobacteria	Gammaproteobacteria	Pseudomonadales	Moraxellaceae	Acinetobacter
1.31062e+06	Acinetobacter baumannii 1202252		Proteobacteria	Gammaproteobacteria	Pseudomonadales	Moraxellaceae	Acinetobacter
1.31073e+06	Acinetobacter baumannii 1207552		Proteobacteria	Gammaproteobacteria	Pseudomonadales	Moraxellaceae	Acinetobacter
1.31082e+06	Acinetobacter baumannii 121738		Proteobacteria	Gammaproteobacteria	Pseudomonadales	Moraxellaceae	Acinetobacter
1.31077e+06	Acinetobacter baumannii 1232509		Proteobacteria	Gammaproteobacteria	Pseudomonadales	Moraxellaceae	Acinetobacter
1.31077e+06	Acinetobacter baumannii 1237202		Proteobacteria	Gammaproteobacteria	Pseudomonadales	Moraxellaceae	Acinetobacter
1.31074e+06	Acinetobacter baumannii 1237893		Proteobacteria	Gammaproteobacteria	Pseudomonadales	Moraxellaceae	Acinetobacter
1.31072e+06	Acinetobacter baumannii 1245249		Proteobacteria	Gammaproteobacteria	Pseudomonadales	Moraxellaceae	Acinetobacter
1.31073e+06	Acinetobacter baumannii 1245593		Proteobacteria	Gammaproteobacteria	Pseudomonadales	Moraxellaceae	Acinetobacter
1.3106e+06	Acinetobacter baumannii 1247182		Proteobacteria	Gammaproteobacteria	Pseudomonadales	Moraxellaceae	Acinetobacter
1.31083e+06	Acinetobacter baumannii 1262761-105		Proteobacteria	Gammaproteobacteria	Pseudomonadales	Moraxellaceae	Acinetobacter
1.31078e+06	Acinetobacter baumannii 1262761-97		Proteobacteria	Gammaproteobacteria	Pseudomonadales	Moraxellaceae	Acinetobacter
1.31082e+06	Acinetobacter baumannii 1264765		Proteobacteria	Gammaproteobacteria	Pseudomonadales	Moraxellaceae	Acinetobacter
1.31074e+06	Acinetobacter baumannii 1264936		Proteobacteria	Gammaproteobacteria	Pseudomonadales	Moraxellaceae	Acinetobacter
1.31076e+06	Acinetobacter baumannii 1266220		Proteobacteria	Gammaproteobacteria	Pseudomonadales	Moraxellaceae	Acinetobacter
1.31063e+06	Acinetobacter baumannii 1267820		Proteobacteria	Gammaproteobacteria	Pseudomonadales	Moraxellaceae	Acinetobacter
1.31074e+06	Acinetobacter baumannii 1271213		Proteobacteria	Gammaproteobacteria	Pseudomonadales	Moraxellaceae	Acinetobacter
1.31073e+06	Acinetobacter baumannii 1271651		Proteobacteria	Gammaproteobacteria	Pseudomonadales	Moraxellaceae	Acinetobacter
1.31083e+06	Acinetobacter baumannii 1276470-132		Proteobacteria	Gammaproteobacteria	Pseudomonadales	Moraxellaceae	Acinetobacter
1.31077e+06	Acinetobacter baumannii 1276470-86		Proteobacteria	Gammaproteobacteria	Pseudomonadales	Moraxellaceae	Acinetobacter
1.31066e+06	Acinetobacter baumannii 1277411		Proteobacteria	Gammaproteobacteria	Pseudomonadales	Moraxellaceae	Acinetobacter
1.3108e+06	Acinetobacter baumannii 1281984		Proteobacteria	Gammaproteobacteria	Pseudomonadales	Moraxellaceae	Acinetobacter
1.31063e+06	Acinetobacter baumannii 1284800		Proteobacteria	Gammaproteobacteria	Pseudomonadales	Moraxellaceae	Acinetobacter
1.31075e+06	Acinetobacter baumannii 1287985		Proteobacteria	Gammaproteobacteria	Pseudomonadales	Moraxellaceae	Acinetobacter
1.31071e+06	Acinetobacter baumannii 1288284		Proteobacteria	Gammaproteobacteria	Pseudomonadales	Moraxellaceae	Acinetobacter
1.3106e+06	Acinetobacter baumannii 1289546		Proteobacteria	Gammaproteobacteria	Pseudomonadales	Moraxellaceae	Acinetobacter
1.31061e+06	Acinetobacter baumannii 1289694		Proteobacteria	Gammaproteobacteria	Pseudomonadales	Moraxellaceae	Acinetobacter
1.31065e+06	Acinetobacter baumannii 1291820		Proteobacteria	Gammaproteobacteria	Pseudomonadales	Moraxellaceae	Acinetobacter
1.31075e+06	Acinetobacter baumannii 1293320		Proteobacteria	Gammaproteobacteria	Pseudomonadales	Moraxellaceae	Acinetobacter
1.31062e+06	Acinetobacter baumannii 1294217		Proteobacteria	Gammaproteobacteria	Pseudomonadales	Moraxellaceae	Acinetobacter
1.31077e+06	Acinetobacter baumannii 1294222		Proteobacteria	Gammaproteobacteria	Pseudomonadales	Moraxellaceae	Acinetobacter
1.31076e+06	Acinetobacter baumannii 1294243		Proteobacteria	Gammaproteobacteria	Pseudomonadales	Moraxellaceae	Acinetobacter
1.31061e+06	Acinetobacter baumannii 1295259		Proteobacteria	Gammaproteobacteria	Pseudomonadales	Moraxellaceae	Acinetobacter
1.31077e+06	Acinetobacter baumannii 1295549		Proteobacteria	Gammaproteobacteria	Pseudomonadales	Moraxellaceae	Acinetobacter
1.31061e+06	Acinetobacter baumannii 1295743		Proteobacteria	Gammaproteobacteria	Pseudomonadales	Moraxellaceae	Acinetobacter
1.31075e+06	Acinetobacter baumannii 1296252		Proteobacteria	Gammaproteobacteria	Pseudomonadales	Moraxellaceae	Acinetobacter
1.31058e+06	Acinetobacter baumannii 1297		Proteobacteria	Gammaproteobacteria	Pseudomonadales	Moraxellaceae	Acinetobacter
1.31061e+06	Acinetobacter baumannii 1297549		Proteobacteria	Gammaproteobacteria	Pseudomonadales	Moraxellaceae	Acinetobacter
1.31063e+06	Acinetobacter baumannii 135867		Proteobacteria	Gammaproteobacteria	Pseudomonadales	Moraxellaceae	Acinetobacter
1.31056e+06	Acinetobacter baumannii 136706		Proteobacteria	Gammaproteobacteria	Pseudomonadales	Moraxellaceae	Acinetobacter
1.31078e+06	Acinetobacter baumannii 1392509		Proteobacteria	Gammaproteobacteria	Pseudomonadales	Moraxellaceae	Acinetobacter
1.31062e+06	Acinetobacter baumannii 1396970		Proteobacteria	Gammaproteobacteria	Pseudomonadales	Moraxellaceae	Acinetobacter
1.31061e+06	Acinetobacter baumannii 1397084		Proteobacteria	Gammaproteobacteria	Pseudomonadales	Moraxellaceae	Acinetobacter
1.31077e+06	Acinetobacter baumannii 1397513		Proteobacteria	Gammaproteobacteria	Pseudomonadales	Moraxellaceae	Acinetobacter
1.3108e+06	Acinetobacter baumannii 1406182		Proteobacteria	Gammaproteobacteria	Pseudomonadales	Moraxellaceae	Acinetobacter
1.31076e+06	Acinetobacter baumannii 1406589		Proteobacteria	Gammaproteobacteria	Pseudomonadales	Moraxellaceae	Acinetobacter
1.31062e+06	Acinetobacter baumannii 1406750		Proteobacteria	Gammaproteobacteria	Pseudomonadales	Moraxellaceae	Acinetobacter
1.31071e+06	Acinetobacter baumannii 1412924		Proteobacteria	Gammaproteobacteria	Pseudomonadales	Moraxellaceae	Acinetobacter
1.31078e+06	Acinetobacter baumannii 1413735		Proteobacteria	Gammaproteobacteria	Pseudomonadales	Moraxellaceae	Acinetobacter
1.3107e+06	Acinetobacter baumannii 1417041		Proteobacteria	Gammaproteobacteria	Pseudomonadales	Moraxellaceae	Acinetobacter
1.31062e+06	Acinetobacter baumannii 1419130		Proteobacteria	Gammaproteobacteria	Pseudomonadales	Moraxellaceae	Acinetobacter
1.3108e+06	Acinetobacter baumannii 14216		Proteobacteria	Gammaproteobacteria	Pseudomonadales	Moraxellaceae	Acinetobacter
1.31081e+06	Acinetobacter baumannii 1426993		Proteobacteria	Gammaproteobacteria	Pseudomonadales	Moraxellaceae	Acinetobacter
1.3108e+06	Acinetobacter baumannii 1428368		Proteobacteria	Gammaproteobacteria	Pseudomonadales	Moraxellaceae	Acinetobacter
1.31064e+06	Acinetobacter baumannii 1429530		Proteobacteria	Gammaproteobacteria	Pseudomonadales	Moraxellaceae	Acinetobacter
1.31064e+06	Acinetobacter baumannii 1437282		Proteobacteria	Gammaproteobacteria	Pseudomonadales	Moraxellaceae	Acinetobacter
1.31064e+06	Acinetobacter baumannii 1440422		Proteobacteria	Gammaproteobacteria	Pseudomonadales	Moraxellaceae	Acinetobacter
1.31066e+06	Acinetobacter baumannii 1440750		Proteobacteria	Gammaproteobacteria	Pseudomonadales	Moraxellaceae	Acinetobacter
1.31069e+06	Acinetobacter baumannii 144107		Proteobacteria	Gammaproteobacteria	Pseudomonadales	Moraxellaceae	Acinetobacter
1.31064e+06	Acinetobacter baumannii 1451147		Proteobacteria	Gammaproteobacteria	Pseudomonadales	Moraxellaceae	Acinetobacter
1.31079e+06	Acinetobacter baumannii 145660		Proteobacteria	Gammaproteobacteria	Pseudomonadales	Moraxellaceae	Acinetobacter
1.31072e+06	Acinetobacter baumannii 1457504		Proteobacteria	Gammaproteobacteria	Pseudomonadales	Moraxellaceae	Acinetobacter
1.31065e+06	Acinetobacter baumannii 1461963		Proteobacteria	Gammaproteobacteria	Pseudomonadales	Moraxellaceae	Acinetobacter
1.31065e+06	Acinetobacter baumannii 1462234		Proteobacteria	Gammaproteobacteria	Pseudomonadales	Moraxellaceae	Acinetobacter
1.31062e+06	Acinetobacter baumannii 146457		Proteobacteria	Gammaproteobacteria	Pseudomonadales	Moraxellaceae	Acinetobacter
1.31065e+06	Acinetobacter baumannii 1465485		Proteobacteria	Gammaproteobacteria	Pseudomonadales	Moraxellaceae	Acinetobacter
1.31071e+06	Acinetobacter baumannii 1471012		Proteobacteria	Gammaproteobacteria	Pseudomonadales	Moraxellaceae	Acinetobacter
1.31065e+06	Acinetobacter baumannii 1475718		Proteobacteria	Gammaproteobacteria	Pseudomonadales	Moraxellaceae	Acinetobacter
1.31072e+06	Acinetobacter baumannii 1475764		Proteobacteria	Gammaproteobacteria	Pseudomonadales	Moraxellaceae	Acinetobacter
1.31072e+06	Acinetobacter baumannii 1482820		Proteobacteria	Gammaproteobacteria	Pseudomonadales	Moraxellaceae	Acinetobacter
1.31081e+06	Acinetobacter baumannii 1488685		Proteobacteria	Gammaproteobacteria	Pseudomonadales	Moraxellaceae	Acinetobacter
1.3108e+06	Acinetobacter baumannii 1494580		Proteobacteria	Gammaproteobacteria	Pseudomonadales	Moraxellaceae	Acinetobacter
1.31067e+06	Acinetobacter baumannii 1499986		Proteobacteria	Gammaproteobacteria	Pseudomonadales	Moraxellaceae	Acinetobacter
1.31081e+06	Acinetobacter baumannii 1505311		Proteobacteria	Gammaproteobacteria	Pseudomonadales	Moraxellaceae	Acinetobacter
1.31067e+06	Acinetobacter baumannii 1525283		Proteobacteria	Gammaproteobacteria	Pseudomonadales	Moraxellaceae	Acinetobacter
1.31068e+06	Acinetobacter baumannii 1526966		Proteobacteria	Gammaproteobacteria	Pseudomonadales	Moraxellaceae	Acinetobacter
1.31072e+06	Acinetobacter baumannii 1533268		Proteobacteria	Gammaproteobacteria	Pseudomonadales	Moraxellaceae	Acinetobacter
1.31081e+06	Acinetobacter baumannii 1539026		Proteobacteria	Gammaproteobacteria	Pseudomonadales	Moraxellaceae	Acinetobacter
1.31068e+06	Acinetobacter baumannii 1542444		Proteobacteria	Gammaproteobacteria	Pseudomonadales	Moraxellaceae	Acinetobacter
1.31067e+06	Acinetobacter baumannii 1546444		Proteobacteria	Gammaproteobacteria	Pseudomonadales	Moraxellaceae	Acinetobacter
1.31081e+06	Acinetobacter baumannii 1552389		Proteobacteria	Gammaproteobacteria	Pseudomonadales	Moraxellaceae	Acinetobacter
1.31067e+06	Acinetobacter baumannii 1552818		Proteobacteria	Gammaproteobacteria	Pseudomonadales	Moraxellaceae	Acinetobacter
1.31068e+06	Acinetobacter baumannii 1552865		Proteobacteria	Gammaproteobacteria	Pseudomonadales	Moraxellaceae	Acinetobacter
1.31072e+06	Acinetobacter baumannii 1564232		Proteobacteria	Gammaproteobacteria	Pseudomonadales	Moraxellaceae	Acinetobacter
1.31068e+06	Acinetobacter baumannii 1566109		Proteobacteria	Gammaproteobacteria	Pseudomonadales	Moraxellaceae	Acinetobacter
1.3107e+06	Acinetobacter baumannii 1575710		Proteobacteria	Gammaproteobacteria	Pseudomonadales	Moraxellaceae	Acinetobacter
1.31069e+06	Acinetobacter baumannii 1578804		Proteobacteria	Gammaproteobacteria	Pseudomonadales	Moraxellaceae	Acinetobacter
1.31063e+06	Acinetobacter baumannii 15827		Proteobacteria	Gammaproteobacteria	Pseudomonadales	Moraxellaceae	Acinetobacter
1.3107e+06	Acinetobacter baumannii 1592897		Proteobacteria	Gammaproteobacteria	Pseudomonadales	Moraxellaceae	Acinetobacter
1.3107e+06	Acinetobacter baumannii 1593273		Proteobacteria	Gammaproteobacteria	Pseudomonadales	Moraxellaceae	Acinetobacter
1.3107e+06	Acinetobacter baumannii 1598530		Proteobacteria	Gammaproteobacteria	Pseudomonadales	Moraxellaceae	Acinetobacter
1.35182e+06	Acinetobacter baumannii 1605		Proteobacteria	Gammaproteobacteria	Pseudomonadales	Moraxellaceae	Acinetobacter
1.3111e+06	Acinetobacter baumannii 16553_1		Proteobacteria	Gammaproteobacteria	Pseudomonadales	Moraxellaceae	Acinetobacter
1.31111e+06	Acinetobacter baumannii 16553_10		Proteobacteria	Gammaproteobacteria	Pseudomonadales	Moraxellaceae	Acinetobacter
1.3111e+06	Acinetobacter baumannii 16553_2		Proteobacteria	Gammaproteobacteria	Pseudomonadales	Moraxellaceae	Acinetobacter
1.3111e+06	Acinetobacter baumannii 16553_3		Proteobacteria	Gammaproteobacteria	Pseudomonadales	Moraxellaceae	Acinetobacter
1.3111e+06	Acinetobacter baumannii 16553_4		Proteobacteria	Gammaproteobacteria	Pseudomonadales	Moraxellaceae	Acinetobacter
1.3111e+06	Acinetobacter baumannii 16553_6		Proteobacteria	Gammaproteobacteria	Pseudomonadales	Moraxellaceae	Acinetobacter
1.31111e+06	Acinetobacter baumannii 16553_8		Proteobacteria	Gammaproteobacteria	Pseudomonadales	Moraxellaceae	Acinetobacter
1.31111e+06	Acinetobacter baumannii 16553_9		Proteobacteria	Gammaproteobacteria	Pseudomonadales	Moraxellaceae	Acinetobacter
696749	Acinetobacter baumannii 1656-2		Proteobacteria	Gammaproteobacteria	Pseudomonadales	Moraxellaceae	Acinetobacter
1.31056e+06	Acinetobacter baumannii 17534		Proteobacteria	Gammaproteobacteria	Pseudomonadales	Moraxellaceae	Acinetobacter
1.31057e+06	Acinetobacter baumannii 18689		Proteobacteria	Gammaproteobacteria	Pseudomonadales	Moraxellaceae	Acinetobacter
470.593	Acinetobacter baumannii 1999BJAB11		Proteobacteria	Gammaproteobacteria	Pseudomonadales	Moraxellaceae	Acinetobacter
470.576	Acinetobacter baumannii 2003BJAB12		Proteobacteria	Gammaproteobacteria	Pseudomonadales	Moraxellaceae	Acinetobacter
470.575	Acinetobacter baumannii 2004BJAB10		Proteobacteria	Gammaproteobacteria	Pseudomonadales	Moraxellaceae	Acinetobacter
470.577	Acinetobacter baumannii 2004BJAB13		Proteobacteria	Gammaproteobacteria	Pseudomonadales	Moraxellaceae	Acinetobacter
470.578	Acinetobacter baumannii 2004BJAB14		Proteobacteria	Gammaproteobacteria	Pseudomonadales	Moraxellaceae	Acinetobacter
470.588	Acinetobacter baumannii 2004ZJAB5		Proteobacteria	Gammaproteobacteria	Pseudomonadales	Moraxellaceae	Acinetobacter
470.589	Acinetobacter baumannii 2004ZJAB6		Proteobacteria	Gammaproteobacteria	Pseudomonadales	Moraxellaceae	Acinetobacter
470.58	Acinetobacter baumannii 2005JSAB1		Proteobacteria	Gammaproteobacteria	Pseudomonadales	Moraxellaceae	Acinetobacter
470.586	Acinetobacter baumannii 2005LNAB4		Proteobacteria	Gammaproteobacteria	Pseudomonadales	Moraxellaceae	Acinetobacter
470.558	Acinetobacter baumannii 2011BJAB1		Proteobacteria	Gammaproteobacteria	Pseudomonadales	Moraxellaceae	Acinetobacter
470.559	Acinetobacter baumannii 2011BJAB2		Proteobacteria	Gammaproteobacteria	Pseudomonadales	Moraxellaceae	Acinetobacter
470.572	Acinetobacter baumannii 2011BJAB3		Proteobacteria	Gammaproteobacteria	Pseudomonadales	Moraxellaceae	Acinetobacter
470.573	Acinetobacter baumannii 2011BJAB4		Proteobacteria	Gammaproteobacteria	Pseudomonadales	Moraxellaceae	Acinetobacter
470.59	Acinetobacter baumannii 2011BJAB5		Proteobacteria	Gammaproteobacteria	Pseudomonadales	Moraxellaceae	Acinetobacter
470.604	Acinetobacter baumannii 2011BJAB6		Proteobacteria	Gammaproteobacteria	Pseudomonadales	Moraxellaceae	Acinetobacter
470.574	Acinetobacter baumannii 2011BJAB7		Proteobacteria	Gammaproteobacteria	Pseudomonadales	Moraxellaceae	Acinetobacter
470.591	Acinetobacter baumannii 2011BJAB8		Proteobacteria	Gammaproteobacteria	Pseudomonadales	Moraxellaceae	Acinetobacter
470.592	Acinetobacter baumannii 2011BJAB9		Proteobacteria	Gammaproteobacteria	Pseudomonadales	Moraxellaceae	Acinetobacter
470.594	Acinetobacter baumannii 2011GDAB1		Proteobacteria	Gammaproteobacteria	Pseudomonadales	Moraxellaceae	Acinetobacter
470.595	Acinetobacter baumannii 2011GDAB2		Proteobacteria	Gammaproteobacteria	Pseudomonadales	Moraxellaceae	Acinetobacter
470.579	Acinetobacter baumannii 2011GDAB3		Proteobacteria	Gammaproteobacteria	Pseudomonadales	Moraxellaceae	Acinetobacter
470.596	Acinetobacter baumannii 2011GDAB4		Proteobacteria	Gammaproteobacteria	Pseudomonadales	Moraxellaceae	Acinetobacter
470.597	Acinetobacter baumannii 2011HNAB1		Proteobacteria	Gammaproteobacteria	Pseudomonadales	Moraxellaceae	Acinetobacter
470.585	Acinetobacter baumannii 2011LNAB1		Proteobacteria	Gammaproteobacteria	Pseudomonadales	Moraxellaceae	Acinetobacter
470.599	Acinetobacter baumannii 2011LNAB2		Proteobacteria	Gammaproteobacteria	Pseudomonadales	Moraxellaceae	Acinetobacter
470.6	Acinetobacter baumannii 2011LNAB3		Proteobacteria	Gammaproteobacteria	Pseudomonadales	Moraxellaceae	Acinetobacter
470.582	Acinetobacter baumannii 2011SDAB1		Proteobacteria	Gammaproteobacteria	Pseudomonadales	Moraxellaceae	Acinetobacter
470.583	Acinetobacter baumannii 2011SDAB2		Proteobacteria	Gammaproteobacteria	Pseudomonadales	Moraxellaceae	Acinetobacter
470.584	Acinetobacter baumannii 2011SDAB3		Proteobacteria	Gammaproteobacteria	Pseudomonadales	Moraxellaceae	Acinetobacter
470.581	Acinetobacter baumannii 2011SHAB1		Proteobacteria	Gammaproteobacteria	Pseudomonadales	Moraxellaceae	Acinetobacter
470.598	Acinetobacter baumannii 2011TJAB1		Proteobacteria	Gammaproteobacteria	Pseudomonadales	Moraxellaceae	Acinetobacter
470.587	Acinetobacter baumannii 2011ZJAB1		Proteobacteria	Gammaproteobacteria	Pseudomonadales	Moraxellaceae	Acinetobacter
470.601	Acinetobacter baumannii 2011ZJAB2		Proteobacteria	Gammaproteobacteria	Pseudomonadales	Moraxellaceae	Acinetobacter
470.602	Acinetobacter baumannii 2011ZJAB3		Proteobacteria	Gammaproteobacteria	Pseudomonadales	Moraxellaceae	Acinetobacter
470.603	Acinetobacter baumannii 2011ZJAB4		Proteobacteria	Gammaproteobacteria	Pseudomonadales	Moraxellaceae	Acinetobacter
1.3107e+06	Acinetobacter baumannii 21072		Proteobacteria	Gammaproteobacteria	Pseudomonadales	Moraxellaceae	Acinetobacter
1.31076e+06	Acinetobacter baumannii 213697		Proteobacteria	Gammaproteobacteria	Pseudomonadales	Moraxellaceae	Acinetobacter
1.31078e+06	Acinetobacter baumannii 214216		Proteobacteria	Gammaproteobacteria	Pseudomonadales	Moraxellaceae	Acinetobacter
1.31073e+06	Acinetobacter baumannii 216872		Proteobacteria	Gammaproteobacteria	Pseudomonadales	Moraxellaceae	Acinetobacter
1.31079e+06	Acinetobacter baumannii 225588		Proteobacteria	Gammaproteobacteria	Pseudomonadales	Moraxellaceae	Acinetobacter
1.31058e+06	Acinetobacter baumannii 23037		Proteobacteria	Gammaproteobacteria	Pseudomonadales	Moraxellaceae	Acinetobacter
1.31069e+06	Acinetobacter baumannii 232184		Proteobacteria	Gammaproteobacteria	Pseudomonadales	Moraxellaceae	Acinetobacter
1.31074e+06	Acinetobacter baumannii 233846		Proteobacteria	Gammaproteobacteria	Pseudomonadales	Moraxellaceae	Acinetobacter
1.31073e+06	Acinetobacter baumannii 23671		Proteobacteria	Gammaproteobacteria	Pseudomonadales	Moraxellaceae	Acinetobacter
1.31085e+06	Acinetobacter baumannii 24812_10		Proteobacteria	Gammaproteobacteria	Pseudomonadales	Moraxellaceae	Acinetobacter
1.31085e+06	Acinetobacter baumannii 24812_2		Proteobacteria	Gammaproteobacteria	Pseudomonadales	Moraxellaceae	Acinetobacter
1.31085e+06	Acinetobacter baumannii 24812_4		Proteobacteria	Gammaproteobacteria	Pseudomonadales	Moraxellaceae	Acinetobacter
1.31085e+06	Acinetobacter baumannii 24812_6		Proteobacteria	Gammaproteobacteria	Pseudomonadales	Moraxellaceae	Acinetobacter
1.31085e+06	Acinetobacter baumannii 24812_7		Proteobacteria	Gammaproteobacteria	Pseudomonadales	Moraxellaceae	Acinetobacter
1.31085e+06	Acinetobacter baumannii 24812_8		Proteobacteria	Gammaproteobacteria	Pseudomonadales	Moraxellaceae	Acinetobacter
1.31086e+06	Acinetobacter baumannii 24845_1		Proteobacteria	Gammaproteobacteria	Pseudomonadales	Moraxellaceae	Acinetobacter
1.31086e+06	Acinetobacter baumannii 24845_10		Proteobacteria	Gammaproteobacteria	Pseudomonadales	Moraxellaceae	Acinetobacter
1.31086e+06	Acinetobacter baumannii 24845_3		Proteobacteria	Gammaproteobacteria	Pseudomonadales	Moraxellaceae	Acinetobacter
1.31086e+06	Acinetobacter baumannii 24845_4		Proteobacteria	Gammaproteobacteria	Pseudomonadales	Moraxellaceae	Acinetobacter
1.31086e+06	Acinetobacter baumannii 24845_5		Proteobacteria	Gammaproteobacteria	Pseudomonadales	Moraxellaceae	Acinetobacter
1.31086e+06	Acinetobacter baumannii 24845_7		Proteobacteria	Gammaproteobacteria	Pseudomonadales	Moraxellaceae	Acinetobacter
1.31086e+06	Acinetobacter baumannii 24845_9		Proteobacteria	Gammaproteobacteria	Pseudomonadales	Moraxellaceae	Acinetobacter
1.31084e+06	Acinetobacter baumannii 24860_1		Proteobacteria	Gammaproteobacteria	Pseudomonadales	Moraxellaceae	Acinetobacter
1.31084e+06	Acinetobacter baumannii 24860_10		Proteobacteria	Gammaproteobacteria	Pseudomonadales	Moraxellaceae	Acinetobacter
1.31084e+06	Acinetobacter baumannii 24860_2		Proteobacteria	Gammaproteobacteria	Pseudomonadales	Moraxellaceae	Acinetobacter
1.31084e+06	Acinetobacter baumannii 24860_3		Proteobacteria	Gammaproteobacteria	Pseudomonadales	Moraxellaceae	Acinetobacter
1.31084e+06	Acinetobacter baumannii 24860_4		Proteobacteria	Gammaproteobacteria	Pseudomonadales	Moraxellaceae	Acinetobacter
1.31084e+06	Acinetobacter baumannii 24860_5		Proteobacteria	Gammaproteobacteria	Pseudomonadales	Moraxellaceae	Acinetobacter
1.31084e+06	Acinetobacter baumannii 24860_6		Proteobacteria	Gammaproteobacteria	Pseudomonadales	Moraxellaceae	Acinetobacter
1.31084e+06	Acinetobacter baumannii 24860_7		Proteobacteria	Gammaproteobacteria	Pseudomonadales	Moraxellaceae	Acinetobacter
1.31084e+06	Acinetobacter baumannii 24860_8		Proteobacteria	Gammaproteobacteria	Pseudomonadales	Moraxellaceae	Acinetobacter
1.31084e+06	Acinetobacter baumannii 24860_9		Proteobacteria	Gammaproteobacteria	Pseudomonadales	Moraxellaceae	Acinetobacter
1.31095e+06	Acinetobacter baumannii 24975_1		Proteobacteria	Gammaproteobacteria	Pseudomonadales	Moraxellaceae	Acinetobacter
1.31095e+06	Acinetobacter baumannii 24975_10		Proteobacteria	Gammaproteobacteria	Pseudomonadales	Moraxellaceae	Acinetobacter
1.31095e+06	Acinetobacter baumannii 24975_4		Proteobacteria	Gammaproteobacteria	Pseudomonadales	Moraxellaceae	Acinetobacter
1.31095e+06	Acinetobacter baumannii 24975_5		Proteobacteria	Gammaproteobacteria	Pseudomonadales	Moraxellaceae	Acinetobacter
1.31095e+06	Acinetobacter baumannii 24975_7		Proteobacteria	Gammaproteobacteria	Pseudomonadales	Moraxellaceae	Acinetobacter
1.31095e+06	Acinetobacter baumannii 24975_9		Proteobacteria	Gammaproteobacteria	Pseudomonadales	Moraxellaceae	Acinetobacter
1.31088e+06	Acinetobacter baumannii 25253_1		Proteobacteria	Gammaproteobacteria	Pseudomonadales	Moraxellaceae	Acinetobacter
1.31088e+06	Acinetobacter baumannii 25253_10		Proteobacteria	Gammaproteobacteria	Pseudomonadales	Moraxellaceae	Acinetobacter
1.31088e+06	Acinetobacter baumannii 25253_3		Proteobacteria	Gammaproteobacteria	Pseudomonadales	Moraxellaceae	Acinetobacter
1.31088e+06	Acinetobacter baumannii 25253_4		Proteobacteria	Gammaproteobacteria	Pseudomonadales	Moraxellaceae	Acinetobacter
1.31088e+06	Acinetobacter baumannii 25253_5		Proteobacteria	Gammaproteobacteria	Pseudomonadales	Moraxellaceae	Acinetobacter
1.31088e+06	Acinetobacter baumannii 25253_6		Proteobacteria	Gammaproteobacteria	Pseudomonadales	Moraxellaceae	Acinetobacter
1.31088e+06	Acinetobacter baumannii 25253_7		Proteobacteria	Gammaproteobacteria	Pseudomonadales	Moraxellaceae	Acinetobacter
1.31088e+06	Acinetobacter baumannii 25253_8		Proteobacteria	Gammaproteobacteria	Pseudomonadales	Moraxellaceae	Acinetobacter
1.31087e+06	Acinetobacter baumannii 25307_1		Proteobacteria	Gammaproteobacteria	Pseudomonadales	Moraxellaceae	Acinetobacter
1.31087e+06	Acinetobacter baumannii 25307_2		Proteobacteria	Gammaproteobacteria	Pseudomonadales	Moraxellaceae	Acinetobacter
1.31087e+06	Acinetobacter baumannii 25307_3		Proteobacteria	Gammaproteobacteria	Pseudomonadales	Moraxellaceae	Acinetobacter
1.31087e+06	Acinetobacter baumannii 25307_4		Proteobacteria	Gammaproteobacteria	Pseudomonadales	Moraxellaceae	Acinetobacter
1.31087e+06	Acinetobacter baumannii 25307_5		Proteobacteria	Gammaproteobacteria	Pseudomonadales	Moraxellaceae	Acinetobacter
1.31087e+06	Acinetobacter baumannii 25307_6		Proteobacteria	Gammaproteobacteria	Pseudomonadales	Moraxellaceae	Acinetobacter
1.31087e+06	Acinetobacter baumannii 25307_8		Proteobacteria	Gammaproteobacteria	Pseudomonadales	Moraxellaceae	Acinetobacter
1.31112e+06	Acinetobacter baumannii 25442_1		Proteobacteria	Gammaproteobacteria	Pseudomonadales	Moraxellaceae	Acinetobacter
1.31112e+06	Acinetobacter baumannii 25442_5		Proteobacteria	Gammaproteobacteria	Pseudomonadales	Moraxellaceae	Acinetobacter
1.31112e+06	Acinetobacter baumannii 25442_7		Proteobacteria	Gammaproteobacteria	Pseudomonadales	Moraxellaceae	Acinetobacter
1.31113e+06	Acinetobacter baumannii 25442_9		Proteobacteria	Gammaproteobacteria	Pseudomonadales	Moraxellaceae	Acinetobacter
1.31102e+06	Acinetobacter baumannii 25493_1		Proteobacteria	Gammaproteobacteria	Pseudomonadales	Moraxellaceae	Acinetobacter
1.31102e+06	Acinetobacter baumannii 25493_10		Proteobacteria	Gammaproteobacteria	Pseudomonadales	Moraxellaceae	Acinetobacter
1.31102e+06	Acinetobacter baumannii 25493_2		Proteobacteria	Gammaproteobacteria	Pseudomonadales	Moraxellaceae	Acinetobacter
1.31102e+06	Acinetobacter baumannii 25493_3		Proteobacteria	Gammaproteobacteria	Pseudomonadales	Moraxellaceae	Acinetobacter
1.31102e+06	Acinetobacter baumannii 25493_4		Proteobacteria	Gammaproteobacteria	Pseudomonadales	Moraxellaceae	Acinetobacter
1.31102e+06	Acinetobacter baumannii 25493_5		Proteobacteria	Gammaproteobacteria	Pseudomonadales	Moraxellaceae	Acinetobacter
1.31102e+06	Acinetobacter baumannii 25493_6		Proteobacteria	Gammaproteobacteria	Pseudomonadales	Moraxellaceae	Acinetobacter
1.31102e+06	Acinetobacter baumannii 25493_8		Proteobacteria	Gammaproteobacteria	Pseudomonadales	Moraxellaceae	Acinetobacter
1.31102e+06	Acinetobacter baumannii 25493_9		Proteobacteria	Gammaproteobacteria	Pseudomonadales	Moraxellaceae	Acinetobacter
1.31096e+06	Acinetobacter baumannii 25561_1		Proteobacteria	Gammaproteobacteria	Pseudomonadales	Moraxellaceae	Acinetobacter
1.31096e+06	Acinetobacter baumannii 25561_10		Proteobacteria	Gammaproteobacteria	Pseudomonadales	Moraxellaceae	Acinetobacter
1.31096e+06	Acinetobacter baumannii 25561_2		Proteobacteria	Gammaproteobacteria	Pseudomonadales	Moraxellaceae	Acinetobacter
1.31096e+06	Acinetobacter baumannii 25561_7		Proteobacteria	Gammaproteobacteria	Pseudomonadales	Moraxellaceae	Acinetobacter
1.31111e+06	Acinetobacter baumannii 25569_1		Proteobacteria	Gammaproteobacteria	Pseudomonadales	Moraxellaceae	Acinetobacter
1.31112e+06	Acinetobacter baumannii 25569_10		Proteobacteria	Gammaproteobacteria	Pseudomonadales	Moraxellaceae	Acinetobacter
1.31111e+06	Acinetobacter baumannii 25569_2		Proteobacteria	Gammaproteobacteria	Pseudomonadales	Moraxellaceae	Acinetobacter
1.31111e+06	Acinetobacter baumannii 25569_3		Proteobacteria	Gammaproteobacteria	Pseudomonadales	Moraxellaceae	Acinetobacter
1.31111e+06	Acinetobacter baumannii 25569_4		Proteobacteria	Gammaproteobacteria	Pseudomonadales	Moraxellaceae	Acinetobacter
1.31111e+06	Acinetobacter baumannii 25569_5		Proteobacteria	Gammaproteobacteria	Pseudomonadales	Moraxellaceae	Acinetobacter
1.31111e+06	Acinetobacter baumannii 25569_6		Proteobacteria	Gammaproteobacteria	Pseudomonadales	Moraxellaceae	Acinetobacter
1.31111e+06	Acinetobacter baumannii 25569_7		Proteobacteria	Gammaproteobacteria	Pseudomonadales	Moraxellaceae	Acinetobacter
1.31112e+06	Acinetobacter baumannii 25569_8		Proteobacteria	Gammaproteobacteria	Pseudomonadales	Moraxellaceae	Acinetobacter
1.31112e+06	Acinetobacter baumannii 25569_9		Proteobacteria	Gammaproteobacteria	Pseudomonadales	Moraxellaceae	Acinetobacter
1.31101e+06	Acinetobacter baumannii 25681_2		Proteobacteria	Gammaproteobacteria	Pseudomonadales	Moraxellaceae	Acinetobacter
1.31101e+06	Acinetobacter baumannii 25681_3		Proteobacteria	Gammaproteobacteria	Pseudomonadales	Moraxellaceae	Acinetobacter
1.31101e+06	Acinetobacter baumannii 25681_5		Proteobacteria	Gammaproteobacteria	Pseudomonadales	Moraxellaceae	Acinetobacter
1.31101e+06	Acinetobacter baumannii 25681_6		Proteobacteria	Gammaproteobacteria	Pseudomonadales	Moraxellaceae	Acinetobacter
1.31101e+06	Acinetobacter baumannii 25681_8		Proteobacteria	Gammaproteobacteria	Pseudomonadales	Moraxellaceae	Acinetobacter
1.31101e+06	Acinetobacter baumannii 25681_9		Proteobacteria	Gammaproteobacteria	Pseudomonadales	Moraxellaceae	Acinetobacter
1.31093e+06	Acinetobacter baumannii 25691_1		Proteobacteria	Gammaproteobacteria	Pseudomonadales	Moraxellaceae	Acinetobacter
1.31093e+06	Acinetobacter baumannii 25691_10		Proteobacteria	Gammaproteobacteria	Pseudomonadales	Moraxellaceae	Acinetobacter
1.31093e+06	Acinetobacter baumannii 25691_2		Proteobacteria	Gammaproteobacteria	Pseudomonadales	Moraxellaceae	Acinetobacter
1.31093e+06	Acinetobacter baumannii 25691_5		Proteobacteria	Gammaproteobacteria	Pseudomonadales	Moraxellaceae	Acinetobacter
1.31093e+06	Acinetobacter baumannii 25691_6		Proteobacteria	Gammaproteobacteria	Pseudomonadales	Moraxellaceae	Acinetobacter
1.31093e+06	Acinetobacter baumannii 25691_7		Proteobacteria	Gammaproteobacteria	Pseudomonadales	Moraxellaceae	Acinetobacter
1.31093e+06	Acinetobacter baumannii 25691_8		Proteobacteria	Gammaproteobacteria	Pseudomonadales	Moraxellaceae	Acinetobacter
1.31093e+06	Acinetobacter baumannii 25691_9		Proteobacteria	Gammaproteobacteria	Pseudomonadales	Moraxellaceae	Acinetobacter
1.31097e+06	Acinetobacter baumannii 25750_1		Proteobacteria	Gammaproteobacteria	Pseudomonadales	Moraxellaceae	Acinetobacter
1.31097e+06	Acinetobacter baumannii 25750_6		Proteobacteria	Gammaproteobacteria	Pseudomonadales	Moraxellaceae	Acinetobacter
1.31097e+06	Acinetobacter baumannii 25750_7		Proteobacteria	Gammaproteobacteria	Pseudomonadales	Moraxellaceae	Acinetobacter
1.31097e+06	Acinetobacter baumannii 25750_8		Proteobacteria	Gammaproteobacteria	Pseudomonadales	Moraxellaceae	Acinetobacter
1.31092e+06	Acinetobacter baumannii 25766_1		Proteobacteria	Gammaproteobacteria	Pseudomonadales	Moraxellaceae	Acinetobacter
1.31092e+06	Acinetobacter baumannii 25766_10		Proteobacteria	Gammaproteobacteria	Pseudomonadales	Moraxellaceae	Acinetobacter
1.31092e+06	Acinetobacter baumannii 25766_2		Proteobacteria	Gammaproteobacteria	Pseudomonadales	Moraxellaceae	Acinetobacter
1.31092e+06	Acinetobacter baumannii 25766_3		Proteobacteria	Gammaproteobacteria	Pseudomonadales	Moraxellaceae	Acinetobacter
1.31092e+06	Acinetobacter baumannii 25766_4		Proteobacteria	Gammaproteobacteria	Pseudomonadales	Moraxellaceae	Acinetobacter
1.31092e+06	Acinetobacter baumannii 25766_5		Proteobacteria	Gammaproteobacteria	Pseudomonadales	Moraxellaceae	Acinetobacter
1.31092e+06	Acinetobacter baumannii 25766_6		Proteobacteria	Gammaproteobacteria	Pseudomonadales	Moraxellaceae	Acinetobacter
1.31092e+06	Acinetobacter baumannii 25766_7		Proteobacteria	Gammaproteobacteria	Pseudomonadales	Moraxellaceae	Acinetobacter
1.31092e+06	Acinetobacter baumannii 25766_9		Proteobacteria	Gammaproteobacteria	Pseudomonadales	Moraxellaceae	Acinetobacter
1.31105e+06	Acinetobacter baumannii 25878_1		Proteobacteria	Gammaproteobacteria	Pseudomonadales	Moraxellaceae	Acinetobacter
1.31105e+06	Acinetobacter baumannii 25878_2		Proteobacteria	Gammaproteobacteria	Pseudomonadales	Moraxellaceae	Acinetobacter
1.31105e+06	Acinetobacter baumannii 25878_3		Proteobacteria	Gammaproteobacteria	Pseudomonadales	Moraxellaceae	Acinetobacter
1.3107e+06	Acinetobacter baumannii 259052		Proteobacteria	Gammaproteobacteria	Pseudomonadales	Moraxellaceae	Acinetobacter
1.31094e+06	Acinetobacter baumannii 25935_1		Proteobacteria	Gammaproteobacteria	Pseudomonadales	Moraxellaceae	Acinetobacter
1.31094e+06	Acinetobacter baumannii 25935_10		Proteobacteria	Gammaproteobacteria	Pseudomonadales	Moraxellaceae	Acinetobacter
1.31094e+06	Acinetobacter baumannii 25935_2		Proteobacteria	Gammaproteobacteria	Pseudomonadales	Moraxellaceae	Acinetobacter
1.31094e+06	Acinetobacter baumannii 25935_4		Proteobacteria	Gammaproteobacteria	Pseudomonadales	Moraxellaceae	Acinetobacter
1.31094e+06	Acinetobacter baumannii 25935_5		Proteobacteria	Gammaproteobacteria	Pseudomonadales	Moraxellaceae	Acinetobacter
1.31094e+06	Acinetobacter baumannii 25935_6		Proteobacteria	Gammaproteobacteria	Pseudomonadales	Moraxellaceae	Acinetobacter
1.31094e+06	Acinetobacter baumannii 25935_7		Proteobacteria	Gammaproteobacteria	Pseudomonadales	Moraxellaceae	Acinetobacter
1.31094e+06	Acinetobacter baumannii 25935_8		Proteobacteria	Gammaproteobacteria	Pseudomonadales	Moraxellaceae	Acinetobacter
1.31094e+06	Acinetobacter baumannii 25935_9		Proteobacteria	Gammaproteobacteria	Pseudomonadales	Moraxellaceae	Acinetobacter
1.31107e+06	Acinetobacter baumannii 26016_1		Proteobacteria	Gammaproteobacteria	Pseudomonadales	Moraxellaceae	Acinetobacter
1.31108e+06	Acinetobacter baumannii 26016_10		Proteobacteria	Gammaproteobacteria	Pseudomonadales	Moraxellaceae	Acinetobacter
1.31107e+06	Acinetobacter baumannii 26016_2		Proteobacteria	Gammaproteobacteria	Pseudomonadales	Moraxellaceae	Acinetobacter
1.31107e+06	Acinetobacter baumannii 26016_3		Proteobacteria	Gammaproteobacteria	Pseudomonadales	Moraxellaceae	Acinetobacter
1.31107e+06	Acinetobacter baumannii 26016_4		Proteobacteria	Gammaproteobacteria	Pseudomonadales	Moraxellaceae	Acinetobacter
1.31107e+06	Acinetobacter baumannii 26016_5		Proteobacteria	Gammaproteobacteria	Pseudomonadales	Moraxellaceae	Acinetobacter
1.31107e+06	Acinetobacter baumannii 26016_6		Proteobacteria	Gammaproteobacteria	Pseudomonadales	Moraxellaceae	Acinetobacter
1.31107e+06	Acinetobacter baumannii 26016_7		Proteobacteria	Gammaproteobacteria	Pseudomonadales	Moraxellaceae	Acinetobacter
1.31108e+06	Acinetobacter baumannii 26016_8		Proteobacteria	Gammaproteobacteria	Pseudomonadales	Moraxellaceae	Acinetobacter
1.31108e+06	Acinetobacter baumannii 26016_9		Proteobacteria	Gammaproteobacteria	Pseudomonadales	Moraxellaceae	Acinetobacter
1.31083e+06	Acinetobacter baumannii 263903-2		Proteobacteria	Gammaproteobacteria	Pseudomonadales	Moraxellaceae	Acinetobacter
1.3107e+06	Acinetobacter baumannii 268680		Proteobacteria	Gammaproteobacteria	Pseudomonadales	Moraxellaceae	Acinetobacter
470.554	Acinetobacter baumannii 269		Proteobacteria	Gammaproteobacteria	Pseudomonadales	Moraxellaceae	Acinetobacter
1.31074e+06	Acinetobacter baumannii 273929		Proteobacteria	Gammaproteobacteria	Pseudomonadales	Moraxellaceae	Acinetobacter
1.31078e+06	Acinetobacter baumannii 277047		Proteobacteria	Gammaproteobacteria	Pseudomonadales	Moraxellaceae	Acinetobacter
1.31075e+06	Acinetobacter baumannii 2887		Proteobacteria	Gammaproteobacteria	Pseudomonadales	Moraxellaceae	Acinetobacter
1.30854e+06	Acinetobacter baumannii 292		Proteobacteria	Gammaproteobacteria	Pseudomonadales	Moraxellaceae	Acinetobacter
1.3106e+06	Acinetobacter baumannii 29280		Proteobacteria	Gammaproteobacteria	Pseudomonadales	Moraxellaceae	Acinetobacter
1.31064e+06	Acinetobacter baumannii 299505		Proteobacteria	Gammaproteobacteria	Pseudomonadales	Moraxellaceae	Acinetobacter
1.31079e+06	Acinetobacter baumannii 303002		Proteobacteria	Gammaproteobacteria	Pseudomonadales	Moraxellaceae	Acinetobacter
1.31071e+06	Acinetobacter baumannii 318814		Proteobacteria	Gammaproteobacteria	Pseudomonadales	Moraxellaceae	Acinetobacter
1.31082e+06	Acinetobacter baumannii 323408		Proteobacteria	Gammaproteobacteria	Pseudomonadales	Moraxellaceae	Acinetobacter
1.31071e+06	Acinetobacter baumannii 3390		Proteobacteria	Gammaproteobacteria	Pseudomonadales	Moraxellaceae	Acinetobacter
1.3108e+06	Acinetobacter baumannii 339786		Proteobacteria	Gammaproteobacteria	Pseudomonadales	Moraxellaceae	Acinetobacter
1.31058e+06	Acinetobacter baumannii 34001		Proteobacteria	Gammaproteobacteria	Pseudomonadales	Moraxellaceae	Acinetobacter
470.555	Acinetobacter baumannii 341		Proteobacteria	Gammaproteobacteria	Pseudomonadales	Moraxellaceae	Acinetobacter
1.31064e+06	Acinetobacter baumannii 342950		Proteobacteria	Gammaproteobacteria	Pseudomonadales	Moraxellaceae	Acinetobacter
1.31058e+06	Acinetobacter baumannii 34654		Proteobacteria	Gammaproteobacteria	Pseudomonadales	Moraxellaceae	Acinetobacter
886889	Acinetobacter baumannii 3909		Proteobacteria	Gammaproteobacteria	Pseudomonadales	Moraxellaceae	Acinetobacter
1.31069e+06	Acinetobacter baumannii 397971		Proteobacteria	Gammaproteobacteria	Pseudomonadales	Moraxellaceae	Acinetobacter
886888	Acinetobacter baumannii 3990		Proteobacteria	Gammaproteobacteria	Pseudomonadales	Moraxellaceae	Acinetobacter
1.31062e+06	Acinetobacter baumannii 400834		Proteobacteria	Gammaproteobacteria	Pseudomonadales	Moraxellaceae	Acinetobacter
886890	Acinetobacter baumannii 4190		Proteobacteria	Gammaproteobacteria	Pseudomonadales	Moraxellaceae	Acinetobacter
1.31113e+06	Acinetobacter baumannii 42057_2		Proteobacteria	Gammaproteobacteria	Pseudomonadales	Moraxellaceae	Acinetobacter
1.31114e+06	Acinetobacter baumannii 42057_3		Proteobacteria	Gammaproteobacteria	Pseudomonadales	Moraxellaceae	Acinetobacter
1.31114e+06	Acinetobacter baumannii 42057_4		Proteobacteria	Gammaproteobacteria	Pseudomonadales	Moraxellaceae	Acinetobacter
1.31114e+06	Acinetobacter baumannii 42057_6		Proteobacteria	Gammaproteobacteria	Pseudomonadales	Moraxellaceae	Acinetobacter
1.31078e+06	Acinetobacter baumannii 426863		Proteobacteria	Gammaproteobacteria	Pseudomonadales	Moraxellaceae	Acinetobacter
1.31069e+06	Acinetobacter baumannii 42887		Proteobacteria	Gammaproteobacteria	Pseudomonadales	Moraxellaceae	Acinetobacter
1.31105e+06	Acinetobacter baumannii 43557_1		Proteobacteria	Gammaproteobacteria	Pseudomonadales	Moraxellaceae	Acinetobacter
1.31068e+06	Acinetobacter baumannii 43926		Proteobacteria	Gammaproteobacteria	Pseudomonadales	Moraxellaceae	Acinetobacter
1.31108e+06	Acinetobacter baumannii 44298_1		Proteobacteria	Gammaproteobacteria	Pseudomonadales	Moraxellaceae	Acinetobacter
1.31109e+06	Acinetobacter baumannii 44298_10		Proteobacteria	Gammaproteobacteria	Pseudomonadales	Moraxellaceae	Acinetobacter
1.31108e+06	Acinetobacter baumannii 44298_2		Proteobacteria	Gammaproteobacteria	Pseudomonadales	Moraxellaceae	Acinetobacter
1.31108e+06	Acinetobacter baumannii 44298_3		Proteobacteria	Gammaproteobacteria	Pseudomonadales	Moraxellaceae	Acinetobacter
1.31108e+06	Acinetobacter baumannii 44298_4		Proteobacteria	Gammaproteobacteria	Pseudomonadales	Moraxellaceae	Acinetobacter
1.31108e+06	Acinetobacter baumannii 44298_5		Proteobacteria	Gammaproteobacteria	Pseudomonadales	Moraxellaceae	Acinetobacter
1.31108e+06	Acinetobacter baumannii 44298_6		Proteobacteria	Gammaproteobacteria	Pseudomonadales	Moraxellaceae	Acinetobacter
1.31108e+06	Acinetobacter baumannii 44298_7		Proteobacteria	Gammaproteobacteria	Pseudomonadales	Moraxellaceae	Acinetobacter
1.31109e+06	Acinetobacter baumannii 44298_8		Proteobacteria	Gammaproteobacteria	Pseudomonadales	Moraxellaceae	Acinetobacter
1.31109e+06	Acinetobacter baumannii 44298_9		Proteobacteria	Gammaproteobacteria	Pseudomonadales	Moraxellaceae	Acinetobacter
1.31099e+06	Acinetobacter baumannii 44327_1		Proteobacteria	Gammaproteobacteria	Pseudomonadales	Moraxellaceae	Acinetobacter
1.31099e+06	Acinetobacter baumannii 44327_2		Proteobacteria	Gammaproteobacteria	Pseudomonadales	Moraxellaceae	Acinetobacter
1.31099e+06	Acinetobacter baumannii 44327_4		Proteobacteria	Gammaproteobacteria	Pseudomonadales	Moraxellaceae	Acinetobacter
1.31099e+06	Acinetobacter baumannii 44327_5		Proteobacteria	Gammaproteobacteria	Pseudomonadales	Moraxellaceae	Acinetobacter
1.31099e+06	Acinetobacter baumannii 44327_6		Proteobacteria	Gammaproteobacteria	Pseudomonadales	Moraxellaceae	Acinetobacter
1.31099e+06	Acinetobacter baumannii 44327_7		Proteobacteria	Gammaproteobacteria	Pseudomonadales	Moraxellaceae	Acinetobacter
1.31099e+06	Acinetobacter baumannii 44327_8		Proteobacteria	Gammaproteobacteria	Pseudomonadales	Moraxellaceae	Acinetobacter
1.31104e+06	Acinetobacter baumannii 44362_1		Proteobacteria	Gammaproteobacteria	Pseudomonadales	Moraxellaceae	Acinetobacter
1.31104e+06	Acinetobacter baumannii 44362_10		Proteobacteria	Gammaproteobacteria	Pseudomonadales	Moraxellaceae	Acinetobacter
1.31104e+06	Acinetobacter baumannii 44362_2		Proteobacteria	Gammaproteobacteria	Pseudomonadales	Moraxellaceae	Acinetobacter
1.31104e+06	Acinetobacter baumannii 44362_3		Proteobacteria	Gammaproteobacteria	Pseudomonadales	Moraxellaceae	Acinetobacter
1.31104e+06	Acinetobacter baumannii 44362_4		Proteobacteria	Gammaproteobacteria	Pseudomonadales	Moraxellaceae	Acinetobacter
1.31104e+06	Acinetobacter baumannii 44362_5		Proteobacteria	Gammaproteobacteria	Pseudomonadales	Moraxellaceae	Acinetobacter
1.31104e+06	Acinetobacter baumannii 44362_6		Proteobacteria	Gammaproteobacteria	Pseudomonadales	Moraxellaceae	Acinetobacter
1.31104e+06	Acinetobacter baumannii 44362_7		Proteobacteria	Gammaproteobacteria	Pseudomonadales	Moraxellaceae	Acinetobacter
1.31104e+06	Acinetobacter baumannii 44362_8		Proteobacteria	Gammaproteobacteria	Pseudomonadales	Moraxellaceae	Acinetobacter
1.31104e+06	Acinetobacter baumannii 44362_9		Proteobacteria	Gammaproteobacteria	Pseudomonadales	Moraxellaceae	Acinetobacter
1.31103e+06	Acinetobacter baumannii 44437_3		Proteobacteria	Gammaproteobacteria	Pseudomonadales	Moraxellaceae	Acinetobacter
1.31103e+06	Acinetobacter baumannii 44437_4		Proteobacteria	Gammaproteobacteria	Pseudomonadales	Moraxellaceae	Acinetobacter
1.31103e+06	Acinetobacter baumannii 44437_5		Proteobacteria	Gammaproteobacteria	Pseudomonadales	Moraxellaceae	Acinetobacter
1.31103e+06	Acinetobacter baumannii 44437_7		Proteobacteria	Gammaproteobacteria	Pseudomonadales	Moraxellaceae	Acinetobacter
1.31103e+06	Acinetobacter baumannii 44437_8		Proteobacteria	Gammaproteobacteria	Pseudomonadales	Moraxellaceae	Acinetobacter
1.31103e+06	Acinetobacter baumannii 44437_9		Proteobacteria	Gammaproteobacteria	Pseudomonadales	Moraxellaceae	Acinetobacter
1.31098e+06	Acinetobacter baumannii 44467_1		Proteobacteria	Gammaproteobacteria	Pseudomonadales	Moraxellaceae	Acinetobacter
1.31098e+06	Acinetobacter baumannii 44467_10		Proteobacteria	Gammaproteobacteria	Pseudomonadales	Moraxellaceae	Acinetobacter
1.31098e+06	Acinetobacter baumannii 44467_2		Proteobacteria	Gammaproteobacteria	Pseudomonadales	Moraxellaceae	Acinetobacter
1.31098e+06	Acinetobacter baumannii 44467_3		Proteobacteria	Gammaproteobacteria	Pseudomonadales	Moraxellaceae	Acinetobacter
1.31098e+06	Acinetobacter baumannii 44467_4		Proteobacteria	Gammaproteobacteria	Pseudomonadales	Moraxellaceae	Acinetobacter
1.31098e+06	Acinetobacter baumannii 44467_5		Proteobacteria	Gammaproteobacteria	Pseudomonadales	Moraxellaceae	Acinetobacter
1.31098e+06	Acinetobacter baumannii 44467_6		Proteobacteria	Gammaproteobacteria	Pseudomonadales	Moraxellaceae	Acinetobacter
1.31098e+06	Acinetobacter baumannii 44467_7		Proteobacteria	Gammaproteobacteria	Pseudomonadales	Moraxellaceae	Acinetobacter
1.31098e+06	Acinetobacter baumannii 44467_8		Proteobacteria	Gammaproteobacteria	Pseudomonadales	Moraxellaceae	Acinetobacter
1.31098e+06	Acinetobacter baumannii 44467_9		Proteobacteria	Gammaproteobacteria	Pseudomonadales	Moraxellaceae	Acinetobacter
1.31107e+06	Acinetobacter baumannii 44839_10		Proteobacteria	Gammaproteobacteria	Pseudomonadales	Moraxellaceae	Acinetobacter
1.31107e+06	Acinetobacter baumannii 44839_8		Proteobacteria	Gammaproteobacteria	Pseudomonadales	Moraxellaceae	Acinetobacter
1.31107e+06	Acinetobacter baumannii 44839_9		Proteobacteria	Gammaproteobacteria	Pseudomonadales	Moraxellaceae	Acinetobacter
1.311e+06	Acinetobacter baumannii 44857_10		Proteobacteria	Gammaproteobacteria	Pseudomonadales	Moraxellaceae	Acinetobacter
1.311e+06	Acinetobacter baumannii 44857_9		Proteobacteria	Gammaproteobacteria	Pseudomonadales	Moraxellaceae	Acinetobacter
1.31089e+06	Acinetobacter baumannii 44895_1		Proteobacteria	Gammaproteobacteria	Pseudomonadales	Moraxellaceae	Acinetobacter
1.31089e+06	Acinetobacter baumannii 44895_2		Proteobacteria	Gammaproteobacteria	Pseudomonadales	Moraxellaceae	Acinetobacter
1.31089e+06	Acinetobacter baumannii 44895_3		Proteobacteria	Gammaproteobacteria	Pseudomonadales	Moraxellaceae	Acinetobacter
1.31089e+06	Acinetobacter baumannii 44895_4		Proteobacteria	Gammaproteobacteria	Pseudomonadales	Moraxellaceae	Acinetobacter
1.31089e+06	Acinetobacter baumannii 44895_5		Proteobacteria	Gammaproteobacteria	Pseudomonadales	Moraxellaceae	Acinetobacter
1.31089e+06	Acinetobacter baumannii 44895_6		Proteobacteria	Gammaproteobacteria	Pseudomonadales	Moraxellaceae	Acinetobacter
1.31089e+06	Acinetobacter baumannii 44895_8		Proteobacteria	Gammaproteobacteria	Pseudomonadales	Moraxellaceae	Acinetobacter
1.31089e+06	Acinetobacter baumannii 44895_9		Proteobacteria	Gammaproteobacteria	Pseudomonadales	Moraxellaceae	Acinetobacter
1.3109e+06	Acinetobacter baumannii 45002_10		Proteobacteria	Gammaproteobacteria	Pseudomonadales	Moraxellaceae	Acinetobacter
1.3109e+06	Acinetobacter baumannii 45002_3		Proteobacteria	Gammaproteobacteria	Pseudomonadales	Moraxellaceae	Acinetobacter
1.3109e+06	Acinetobacter baumannii 45002_4		Proteobacteria	Gammaproteobacteria	Pseudomonadales	Moraxellaceae	Acinetobacter
1.3109e+06	Acinetobacter baumannii 45002_5		Proteobacteria	Gammaproteobacteria	Pseudomonadales	Moraxellaceae	Acinetobacter
1.3109e+06	Acinetobacter baumannii 45002_6		Proteobacteria	Gammaproteobacteria	Pseudomonadales	Moraxellaceae	Acinetobacter
1.3109e+06	Acinetobacter baumannii 45002_7		Proteobacteria	Gammaproteobacteria	Pseudomonadales	Moraxellaceae	Acinetobacter
1.3109e+06	Acinetobacter baumannii 45002_8		Proteobacteria	Gammaproteobacteria	Pseudomonadales	Moraxellaceae	Acinetobacter
1.3109e+06	Acinetobacter baumannii 45002_9		Proteobacteria	Gammaproteobacteria	Pseudomonadales	Moraxellaceae	Acinetobacter
1.31114e+06	Acinetobacter baumannii 45052_1		Proteobacteria	Gammaproteobacteria	Pseudomonadales	Moraxellaceae	Acinetobacter
1.31114e+06	Acinetobacter baumannii 45052_2*		Proteobacteria	Gammaproteobacteria	Pseudomonadales	Moraxellaceae	Acinetobacter
1.31114e+06	Acinetobacter baumannii 45052_3		Proteobacteria	Gammaproteobacteria	Pseudomonadales	Moraxellaceae	Acinetobacter
1.31114e+06	Acinetobacter baumannii 45052_4		Proteobacteria	Gammaproteobacteria	Pseudomonadales	Moraxellaceae	Acinetobacter
1.31115e+06	Acinetobacter baumannii 45052_5		Proteobacteria	Gammaproteobacteria	Pseudomonadales	Moraxellaceae	Acinetobacter
1.31113e+06	Acinetobacter baumannii 45057_1*		Proteobacteria	Gammaproteobacteria	Pseudomonadales	Moraxellaceae	Acinetobacter
1.31113e+06	Acinetobacter baumannii 45057_4		Proteobacteria	Gammaproteobacteria	Pseudomonadales	Moraxellaceae	Acinetobacter
1.31109e+06	Acinetobacter baumannii 45075_1		Proteobacteria	Gammaproteobacteria	Pseudomonadales	Moraxellaceae	Acinetobacter
1.3111e+06	Acinetobacter baumannii 45075_10		Proteobacteria	Gammaproteobacteria	Pseudomonadales	Moraxellaceae	Acinetobacter
1.31109e+06	Acinetobacter baumannii 45075_2		Proteobacteria	Gammaproteobacteria	Pseudomonadales	Moraxellaceae	Acinetobacter
1.31109e+06	Acinetobacter baumannii 45075_3		Proteobacteria	Gammaproteobacteria	Pseudomonadales	Moraxellaceae	Acinetobacter
1.31109e+06	Acinetobacter baumannii 45075_4		Proteobacteria	Gammaproteobacteria	Pseudomonadales	Moraxellaceae	Acinetobacter
1.31109e+06	Acinetobacter baumannii 45075_5		Proteobacteria	Gammaproteobacteria	Pseudomonadales	Moraxellaceae	Acinetobacter
1.31109e+06	Acinetobacter baumannii 45075_6		Proteobacteria	Gammaproteobacteria	Pseudomonadales	Moraxellaceae	Acinetobacter
1.3111e+06	Acinetobacter baumannii 45075_8		Proteobacteria	Gammaproteobacteria	Pseudomonadales	Moraxellaceae	Acinetobacter
1.3111e+06	Acinetobacter baumannii 45075_9		Proteobacteria	Gammaproteobacteria	Pseudomonadales	Moraxellaceae	Acinetobacter
1.31074e+06	Acinetobacter baumannii 457946		Proteobacteria	Gammaproteobacteria	Pseudomonadales	Moraxellaceae	Acinetobacter
1.31081e+06	Acinetobacter baumannii 458282		Proteobacteria	Gammaproteobacteria	Pseudomonadales	Moraxellaceae	Acinetobacter
1.31079e+06	Acinetobacter baumannii 466215		Proteobacteria	Gammaproteobacteria	Pseudomonadales	Moraxellaceae	Acinetobacter
1.31061e+06	Acinetobacter baumannii 466760		Proteobacteria	Gammaproteobacteria	Pseudomonadales	Moraxellaceae	Acinetobacter
1.31081e+06	Acinetobacter baumannii 470922		Proteobacteria	Gammaproteobacteria	Pseudomonadales	Moraxellaceae	Acinetobacter
1.31056e+06	Acinetobacter baumannii 472237-1196		Proteobacteria	Gammaproteobacteria	Pseudomonadales	Moraxellaceae	Acinetobacter
1.31083e+06	Acinetobacter baumannii 472237-120		Proteobacteria	Gammaproteobacteria	Pseudomonadales	Moraxellaceae	Acinetobacter
1.31063e+06	Acinetobacter baumannii 4749		Proteobacteria	Gammaproteobacteria	Pseudomonadales	Moraxellaceae	Acinetobacter
1.31072e+06	Acinetobacter baumannii 478810		Proteobacteria	Gammaproteobacteria	Pseudomonadales	Moraxellaceae	Acinetobacter
1.31075e+06	Acinetobacter baumannii 480175		Proteobacteria	Gammaproteobacteria	Pseudomonadales	Moraxellaceae	Acinetobacter
1.29357e+06	Acinetobacter baumannii 48055		Proteobacteria	Gammaproteobacteria	Pseudomonadales	Moraxellaceae	Acinetobacter
1.31063e+06	Acinetobacter baumannii 496487		Proteobacteria	Gammaproteobacteria	Pseudomonadales	Moraxellaceae	Acinetobacter
1.31066e+06	Acinetobacter baumannii 50595		Proteobacteria	Gammaproteobacteria	Pseudomonadales	Moraxellaceae	Acinetobacter
1.31069e+06	Acinetobacter baumannii 532279		Proteobacteria	Gammaproteobacteria	Pseudomonadales	Moraxellaceae	Acinetobacter
1.31058e+06	Acinetobacter baumannii 532413		Proteobacteria	Gammaproteobacteria	Pseudomonadales	Moraxellaceae	Acinetobacter
1.2163e+06	Acinetobacter baumannii 53264		Proteobacteria	Gammaproteobacteria	Pseudomonadales	Moraxellaceae	Acinetobacter
1.31079e+06	Acinetobacter baumannii 541915		Proteobacteria	Gammaproteobacteria	Pseudomonadales	Moraxellaceae	Acinetobacter
1.31067e+06	Acinetobacter baumannii 554515		Proteobacteria	Gammaproteobacteria	Pseudomonadales	Moraxellaceae	Acinetobacter
1.31059e+06	Acinetobacter baumannii 562700		Proteobacteria	Gammaproteobacteria	Pseudomonadales	Moraxellaceae	Acinetobacter
1.31056e+06	Acinetobacter baumannii 564012		Proteobacteria	Gammaproteobacteria	Pseudomonadales	Moraxellaceae	Acinetobacter
1.31076e+06	Acinetobacter baumannii 573719		Proteobacteria	Gammaproteobacteria	Pseudomonadales	Moraxellaceae	Acinetobacter
1.31058e+06	Acinetobacter baumannii 58452		Proteobacteria	Gammaproteobacteria	Pseudomonadales	Moraxellaceae	Acinetobacter
592014	Acinetobacter baumannii 6013113		Proteobacteria	Gammaproteobacteria	Pseudomonadales	Moraxellaceae	Acinetobacter
525243	Acinetobacter baumannii 6013150		Proteobacteria	Gammaproteobacteria	Pseudomonadales	Moraxellaceae	Acinetobacter
525242	Acinetobacter baumannii 6014059		Proteobacteria	Gammaproteobacteria	Pseudomonadales	Moraxellaceae	Acinetobacter
1.31072e+06	Acinetobacter baumannii 607805		Proteobacteria	Gammaproteobacteria	Pseudomonadales	Moraxellaceae	Acinetobacter
1.31067e+06	Acinetobacter baumannii 6112		Proteobacteria	Gammaproteobacteria	Pseudomonadales	Moraxellaceae	Acinetobacter
470.773	Acinetobacter baumannii 6200		Proteobacteria	Gammaproteobacteria	Pseudomonadales	Moraxellaceae	Acinetobacter
1.31061e+06	Acinetobacter baumannii 625974		Proteobacteria	Gammaproteobacteria	Pseudomonadales	Moraxellaceae	Acinetobacter
1.31076e+06	Acinetobacter baumannii 628418		Proteobacteria	Gammaproteobacteria	Pseudomonadales	Moraxellaceae	Acinetobacter
470.772	Acinetobacter baumannii 6411		Proteobacteria	Gammaproteobacteria	Pseudomonadales	Moraxellaceae	Acinetobacter
1.31061e+06	Acinetobacter baumannii 647609		Proteobacteria	Gammaproteobacteria	Pseudomonadales	Moraxellaceae	Acinetobacter
1.31059e+06	Acinetobacter baumannii 653020		Proteobacteria	Gammaproteobacteria	Pseudomonadales	Moraxellaceae	Acinetobacter
1.31069e+06	Acinetobacter baumannii 655378		Proteobacteria	Gammaproteobacteria	Pseudomonadales	Moraxellaceae	Acinetobacter
1.31071e+06	Acinetobacter baumannii 655555		Proteobacteria	Gammaproteobacteria	Pseudomonadales	Moraxellaceae	Acinetobacter
1.31058e+06	Acinetobacter baumannii 662545-1347		Proteobacteria	Gammaproteobacteria	Pseudomonadales	Moraxellaceae	Acinetobacter
470.57	Acinetobacter baumannii 6870155		Proteobacteria	Gammaproteobacteria	Pseudomonadales	Moraxellaceae	Acinetobacter
1.31058e+06	Acinetobacter baumannii 6935		Proteobacteria	Gammaproteobacteria	Pseudomonadales	Moraxellaceae	Acinetobacter
1.31071e+06	Acinetobacter baumannii 694762		Proteobacteria	Gammaproteobacteria	Pseudomonadales	Moraxellaceae	Acinetobacter
1.31079e+06	Acinetobacter baumannii 70136		Proteobacteria	Gammaproteobacteria	Pseudomonadales	Moraxellaceae	Acinetobacter
1.31081e+06	Acinetobacter baumannii 722310		Proteobacteria	Gammaproteobacteria	Pseudomonadales	Moraxellaceae	Acinetobacter
1.31071e+06	Acinetobacter baumannii 723929		Proteobacteria	Gammaproteobacteria	Pseudomonadales	Moraxellaceae	Acinetobacter
1.31069e+06	Acinetobacter baumannii 72431		Proteobacteria	Gammaproteobacteria	Pseudomonadales	Moraxellaceae	Acinetobacter
1.31065e+06	Acinetobacter baumannii 724909		Proteobacteria	Gammaproteobacteria	Pseudomonadales	Moraxellaceae	Acinetobacter
1.3108e+06	Acinetobacter baumannii 730795		Proteobacteria	Gammaproteobacteria	Pseudomonadales	Moraxellaceae	Acinetobacter
1.31074e+06	Acinetobacter baumannii 73736		Proteobacteria	Gammaproteobacteria	Pseudomonadales	Moraxellaceae	Acinetobacter
1.31074e+06	Acinetobacter baumannii 737393		Proteobacteria	Gammaproteobacteria	Pseudomonadales	Moraxellaceae	Acinetobacter
1.31079e+06	Acinetobacter baumannii 742879		Proteobacteria	Gammaproteobacteria	Pseudomonadales	Moraxellaceae	Acinetobacter
1.31067e+06	Acinetobacter baumannii 754286		Proteobacteria	Gammaproteobacteria	Pseudomonadales	Moraxellaceae	Acinetobacter
1.31076e+06	Acinetobacter baumannii 755829		Proteobacteria	Gammaproteobacteria	Pseudomonadales	Moraxellaceae	Acinetobacter
1.31082e+06	Acinetobacter baumannii 756476		Proteobacteria	Gammaproteobacteria	Pseudomonadales	Moraxellaceae	Acinetobacter
1.31068e+06	Acinetobacter baumannii 766875		Proteobacteria	Gammaproteobacteria	Pseudomonadales	Moraxellaceae	Acinetobacter
1.3106e+06	Acinetobacter baumannii 781407		Proteobacteria	Gammaproteobacteria	Pseudomonadales	Moraxellaceae	Acinetobacter
1.31081e+06	Acinetobacter baumannii 7893		Proteobacteria	Gammaproteobacteria	Pseudomonadales	Moraxellaceae	Acinetobacter
1.31059e+06	Acinetobacter baumannii 796380-2102		Proteobacteria	Gammaproteobacteria	Pseudomonadales	Moraxellaceae	Acinetobacter
1.31064e+06	Acinetobacter baumannii 809848		Proteobacteria	Gammaproteobacteria	Pseudomonadales	Moraxellaceae	Acinetobacter
1.31072e+06	Acinetobacter baumannii 825610		Proteobacteria	Gammaproteobacteria	Pseudomonadales	Moraxellaceae	Acinetobacter
1.31076e+06	Acinetobacter baumannii 826659		Proteobacteria	Gammaproteobacteria	Pseudomonadales	Moraxellaceae	Acinetobacter
1.3107e+06	Acinetobacter baumannii 831240		Proteobacteria	Gammaproteobacteria	Pseudomonadales	Moraxellaceae	Acinetobacter
1.31068e+06	Acinetobacter baumannii 83444		Proteobacteria	Gammaproteobacteria	Pseudomonadales	Moraxellaceae	Acinetobacter
1.31073e+06	Acinetobacter baumannii 836190		Proteobacteria	Gammaproteobacteria	Pseudomonadales	Moraxellaceae	Acinetobacter
1.31075e+06	Acinetobacter baumannii 846928		Proteobacteria	Gammaproteobacteria	Pseudomonadales	Moraxellaceae	Acinetobacter
1.31066e+06	Acinetobacter baumannii 855125		Proteobacteria	Gammaproteobacteria	Pseudomonadales	Moraxellaceae	Acinetobacter
1.31077e+06	Acinetobacter baumannii 883425		Proteobacteria	Gammaproteobacteria	Pseudomonadales	Moraxellaceae	Acinetobacter
1.31076e+06	Acinetobacter baumannii 88816		Proteobacteria	Gammaproteobacteria	Pseudomonadales	Moraxellaceae	Acinetobacter
1.31067e+06	Acinetobacter baumannii 907131		Proteobacteria	Gammaproteobacteria	Pseudomonadales	Moraxellaceae	Acinetobacter
1.31057e+06	Acinetobacter baumannii 916567		Proteobacteria	Gammaproteobacteria	Pseudomonadales	Moraxellaceae	Acinetobacter
1.31071e+06	Acinetobacter baumannii 923118		Proteobacteria	Gammaproteobacteria	Pseudomonadales	Moraxellaceae	Acinetobacter
1.31059e+06	Acinetobacter baumannii 929679-2095		Proteobacteria	Gammaproteobacteria	Pseudomonadales	Moraxellaceae	Acinetobacter
1.31083e+06	Acinetobacter baumannii 929679-598		Proteobacteria	Gammaproteobacteria	Pseudomonadales	Moraxellaceae	Acinetobacter
1.31063e+06	Acinetobacter baumannii 940793		Proteobacteria	Gammaproteobacteria	Pseudomonadales	Moraxellaceae	Acinetobacter
1.31056e+06	Acinetobacter baumannii 942133		Proteobacteria	Gammaproteobacteria	Pseudomonadales	Moraxellaceae	Acinetobacter
1.31059e+06	Acinetobacter baumannii 947299		Proteobacteria	Gammaproteobacteria	Pseudomonadales	Moraxellaceae	Acinetobacter
1.31065e+06	Acinetobacter baumannii 951631		Proteobacteria	Gammaproteobacteria	Pseudomonadales	Moraxellaceae	Acinetobacter
1.31056e+06	Acinetobacter baumannii 959073		Proteobacteria	Gammaproteobacteria	Pseudomonadales	Moraxellaceae	Acinetobacter
1.3106e+06	Acinetobacter baumannii 96512		Proteobacteria	Gammaproteobacteria	Pseudomonadales	Moraxellaceae	Acinetobacter
1.31056e+06	Acinetobacter baumannii 972082		Proteobacteria	Gammaproteobacteria	Pseudomonadales	Moraxellaceae	Acinetobacter
1.31079e+06	Acinetobacter baumannii 981176		Proteobacteria	Gammaproteobacteria	Pseudomonadales	Moraxellaceae	Acinetobacter
1.3106e+06	Acinetobacter baumannii 984213		Proteobacteria	Gammaproteobacteria	Pseudomonadales	Moraxellaceae	Acinetobacter
1.31056e+06	Acinetobacter baumannii 987421		Proteobacteria	Gammaproteobacteria	Pseudomonadales	Moraxellaceae	Acinetobacter
1.31079e+06	Acinetobacter baumannii 98826		Proteobacteria	Gammaproteobacteria	Pseudomonadales	Moraxellaceae	Acinetobacter
1.31063e+06	Acinetobacter baumannii 99063		Proteobacteria	Gammaproteobacteria	Pseudomonadales	Moraxellaceae	Acinetobacter
1.31056e+06	Acinetobacter baumannii 993520		Proteobacteria	Gammaproteobacteria	Pseudomonadales	Moraxellaceae	Acinetobacter
470.775	Acinetobacter baumannii A1		Proteobacteria	Gammaproteobacteria	Pseudomonadales	Moraxellaceae	Acinetobacter
470.556	Acinetobacter baumannii A144		Proteobacteria	Gammaproteobacteria	Pseudomonadales	Moraxellaceae	Acinetobacter
470.553	Acinetobacter baumannii A33405		Proteobacteria	Gammaproteobacteria	Pseudomonadales	Moraxellaceae	Acinetobacter
903937	Acinetobacter baumannii AA-014		Proteobacteria	Gammaproteobacteria	Pseudomonadales	Moraxellaceae	Acinetobacter
1.22124e+06	Acinetobacter baumannii AB_1536-8		Proteobacteria	Gammaproteobacteria	Pseudomonadales	Moraxellaceae	Acinetobacter
1.22125e+06	Acinetobacter baumannii AB_1582-8		Proteobacteria	Gammaproteobacteria	Pseudomonadales	Moraxellaceae	Acinetobacter
1.22125e+06	Acinetobacter baumannii AB_1583-8		Proteobacteria	Gammaproteobacteria	Pseudomonadales	Moraxellaceae	Acinetobacter
1.22125e+06	Acinetobacter baumannii AB_1594-8		Proteobacteria	Gammaproteobacteria	Pseudomonadales	Moraxellaceae	Acinetobacter
1.22125e+06	Acinetobacter baumannii AB_1595-8		Proteobacteria	Gammaproteobacteria	Pseudomonadales	Moraxellaceae	Acinetobacter
1.22125e+06	Acinetobacter baumannii AB_1649-8		Proteobacteria	Gammaproteobacteria	Pseudomonadales	Moraxellaceae	Acinetobacter
1.22125e+06	Acinetobacter baumannii AB_1650-8		Proteobacteria	Gammaproteobacteria	Pseudomonadales	Moraxellaceae	Acinetobacter
1.22125e+06	Acinetobacter baumannii AB_1766_8		Proteobacteria	Gammaproteobacteria	Pseudomonadales	Moraxellaceae	Acinetobacter
1.22125e+06	Acinetobacter baumannii AB_2007-09-110-01-7		Proteobacteria	Gammaproteobacteria	Pseudomonadales	Moraxellaceae	Acinetobacter
1.22125e+06	Acinetobacter baumannii AB_2007-16-25-01-7		Proteobacteria	Gammaproteobacteria	Pseudomonadales	Moraxellaceae	Acinetobacter
1.22125e+06	Acinetobacter baumannii AB_2007-16-27-01		Proteobacteria	Gammaproteobacteria	Pseudomonadales	Moraxellaceae	Acinetobacter
1.22126e+06	Acinetobacter baumannii AB_2008-15-34-7		Proteobacteria	Gammaproteobacteria	Pseudomonadales	Moraxellaceae	Acinetobacter
1.22126e+06	Acinetobacter baumannii AB_2008-15-45		Proteobacteria	Gammaproteobacteria	Pseudomonadales	Moraxellaceae	Acinetobacter
1.22126e+06	Acinetobacter baumannii AB_2008-15-52		Proteobacteria	Gammaproteobacteria	Pseudomonadales	Moraxellaceae	Acinetobacter
1.22126e+06	Acinetobacter baumannii AB_2008-15-69		Proteobacteria	Gammaproteobacteria	Pseudomonadales	Moraxellaceae	Acinetobacter
1.22126e+06	Acinetobacter baumannii AB_2008-15-70		Proteobacteria	Gammaproteobacteria	Pseudomonadales	Moraxellaceae	Acinetobacter
1.22126e+06	Acinetobacter baumannii AB_2008-15-71		Proteobacteria	Gammaproteobacteria	Pseudomonadales	Moraxellaceae	Acinetobacter
1.22126e+06	Acinetobacter baumannii AB_2008-23-01-01-7		Proteobacteria	Gammaproteobacteria	Pseudomonadales	Moraxellaceae	Acinetobacter
1.22126e+06	Acinetobacter baumannii AB_2008-23-07-01-7		Proteobacteria	Gammaproteobacteria	Pseudomonadales	Moraxellaceae	Acinetobacter
1.22126e+06	Acinetobacter baumannii AB_2009-04-01-7		Proteobacteria	Gammaproteobacteria	Pseudomonadales	Moraxellaceae	Acinetobacter
1.22126e+06	Acinetobacter baumannii AB_2009-04-02-7		Proteobacteria	Gammaproteobacteria	Pseudomonadales	Moraxellaceae	Acinetobacter
1.22127e+06	Acinetobacter baumannii AB_515-8		Proteobacteria	Gammaproteobacteria	Pseudomonadales	Moraxellaceae	Acinetobacter
1.22127e+06	Acinetobacter baumannii AB_908-12		Proteobacteria	Gammaproteobacteria	Pseudomonadales	Moraxellaceae	Acinetobacter
1.22127e+06	Acinetobacter baumannii AB_908-13		Proteobacteria	Gammaproteobacteria	Pseudomonadales	Moraxellaceae	Acinetobacter
1.22127e+06	Acinetobacter baumannii AB_908-14-7		Proteobacteria	Gammaproteobacteria	Pseudomonadales	Moraxellaceae	Acinetobacter
1.22127e+06	Acinetobacter baumannii AB_909-01-7		Proteobacteria	Gammaproteobacteria	Pseudomonadales	Moraxellaceae	Acinetobacter
1.22127e+06	Acinetobacter baumannii AB_909-02-7		Proteobacteria	Gammaproteobacteria	Pseudomonadales	Moraxellaceae	Acinetobacter
1.22127e+06	Acinetobacter baumannii AB_909-05		Proteobacteria	Gammaproteobacteria	Pseudomonadales	Moraxellaceae	Acinetobacter
1.22127e+06	Acinetobacter baumannii AB_TG19617		Proteobacteria	Gammaproteobacteria	Pseudomonadales	Moraxellaceae	Acinetobacter
1.22127e+06	Acinetobacter baumannii AB_TG2018		Proteobacteria	Gammaproteobacteria	Pseudomonadales	Moraxellaceae	Acinetobacter
1.22128e+06	Acinetobacter baumannii AB_TG2022		Proteobacteria	Gammaproteobacteria	Pseudomonadales	Moraxellaceae	Acinetobacter
1.22128e+06	Acinetobacter baumannii AB_TG2023		Proteobacteria	Gammaproteobacteria	Pseudomonadales	Moraxellaceae	Acinetobacter
1.22128e+06	Acinetobacter baumannii AB_TG2026		Proteobacteria	Gammaproteobacteria	Pseudomonadales	Moraxellaceae	Acinetobacter
1.22128e+06	Acinetobacter baumannii AB_TG2028		Proteobacteria	Gammaproteobacteria	Pseudomonadales	Moraxellaceae	Acinetobacter
1.22128e+06	Acinetobacter baumannii AB_TG2030		Proteobacteria	Gammaproteobacteria	Pseudomonadales	Moraxellaceae	Acinetobacter
1.22128e+06	Acinetobacter baumannii AB_TG2031		Proteobacteria	Gammaproteobacteria	Pseudomonadales	Moraxellaceae	Acinetobacter
1.22128e+06	Acinetobacter baumannii AB_TG2032		Proteobacteria	Gammaproteobacteria	Pseudomonadales	Moraxellaceae	Acinetobacter
1.22128e+06	Acinetobacter baumannii AB_TG2631		Proteobacteria	Gammaproteobacteria	Pseudomonadales	Moraxellaceae	Acinetobacter
1.22128e+06	Acinetobacter baumannii AB_TG27323		Proteobacteria	Gammaproteobacteria	Pseudomonadales	Moraxellaceae	Acinetobacter
1.22128e+06	Acinetobacter baumannii AB_TG27327		Proteobacteria	Gammaproteobacteria	Pseudomonadales	Moraxellaceae	Acinetobacter
1.22129e+06	Acinetobacter baumannii AB_TG27331		Proteobacteria	Gammaproteobacteria	Pseudomonadales	Moraxellaceae	Acinetobacter
1.22129e+06	Acinetobacter baumannii AB_TG27335		Proteobacteria	Gammaproteobacteria	Pseudomonadales	Moraxellaceae	Acinetobacter
1.22129e+06	Acinetobacter baumannii AB_TG27339		Proteobacteria	Gammaproteobacteria	Pseudomonadales	Moraxellaceae	Acinetobacter
1.22129e+06	Acinetobacter baumannii AB_TG27343		Proteobacteria	Gammaproteobacteria	Pseudomonadales	Moraxellaceae	Acinetobacter
1.22129e+06	Acinetobacter baumannii AB_TG5064		Proteobacteria	Gammaproteobacteria	Pseudomonadales	Moraxellaceae	Acinetobacter
1.34679e+06	Acinetobacter baumannii AB-HKU3-08		Proteobacteria	Gammaproteobacteria	Pseudomonadales	Moraxellaceae	Acinetobacter
1.34679e+06	Acinetobacter baumannii AB-HKU3-10		Proteobacteria	Gammaproteobacteria	Pseudomonadales	Moraxellaceae	Acinetobacter
480120	Acinetobacter baumannii AB0057		Proteobacteria	Gammaproteobacteria	Pseudomonadales	Moraxellaceae	Acinetobacter
710094	Acinetobacter baumannii AB056		Proteobacteria	Gammaproteobacteria	Pseudomonadales	Moraxellaceae	Acinetobacter
710095	Acinetobacter baumannii AB058		Proteobacteria	Gammaproteobacteria	Pseudomonadales	Moraxellaceae	Acinetobacter
710096	Acinetobacter baumannii AB059		Proteobacteria	Gammaproteobacteria	Pseudomonadales	Moraxellaceae	Acinetobacter
1.16859e+06	Acinetobacter baumannii Ab11111		Proteobacteria	Gammaproteobacteria	Pseudomonadales	Moraxellaceae	Acinetobacter
1.22203e+06	Acinetobacter baumannii AB1H8		Proteobacteria	Gammaproteobacteria	Pseudomonadales	Moraxellaceae	Acinetobacter
886886	Acinetobacter baumannii AB210		Proteobacteria	Gammaproteobacteria	Pseudomonadales	Moraxellaceae	Acinetobacter
557600	Acinetobacter baumannii AB307-0294		Proteobacteria	Gammaproteobacteria	Pseudomonadales	Moraxellaceae	Acinetobacter
1.16859e+06	Acinetobacter baumannii Ab33333		Proteobacteria	Gammaproteobacteria	Pseudomonadales	Moraxellaceae	Acinetobacter
1.22203e+06	Acinetobacter baumannii AB405E4		Proteobacteria	Gammaproteobacteria	Pseudomonadales	Moraxellaceae	Acinetobacter
1.16859e+06	Acinetobacter baumannii Ab44444		Proteobacteria	Gammaproteobacteria	Pseudomonadales	Moraxellaceae	Acinetobacter
1.11623e+06	Acinetobacter baumannii AB4857		Proteobacteria	Gammaproteobacteria	Pseudomonadales	Moraxellaceae	Acinetobacter
1.22203e+06	Acinetobacter baumannii AB4A3		Proteobacteria	Gammaproteobacteria	Pseudomonadales	Moraxellaceae	Acinetobacter
1.11623e+06	Acinetobacter baumannii AB5075		Proteobacteria	Gammaproteobacteria	Pseudomonadales	Moraxellaceae	Acinetobacter
1.11623e+06	Acinetobacter baumannii AB5075		Proteobacteria	Gammaproteobacteria	Pseudomonadales	Moraxellaceae	Acinetobacter
1.11624e+06	Acinetobacter baumannii AB5256		Proteobacteria	Gammaproteobacteria	Pseudomonadales	Moraxellaceae	Acinetobacter
1.11624e+06	Acinetobacter baumannii AB5711		Proteobacteria	Gammaproteobacteria	Pseudomonadales	Moraxellaceae	Acinetobacter
557601	Acinetobacter baumannii AB900		Proteobacteria	Gammaproteobacteria	Pseudomonadales	Moraxellaceae	Acinetobacter
470.771	Acinetobacter baumannii AbH12O-A2		Proteobacteria	Gammaproteobacteria	Pseudomonadales	Moraxellaceae	Acinetobacter
1.20035e+06	Acinetobacter baumannii ABIsac_ColiR		Proteobacteria	Gammaproteobacteria	Pseudomonadales	Moraxellaceae	Acinetobacter
1.20035e+06	Acinetobacter baumannii ABIsac_ColiS		Proteobacteria	Gammaproteobacteria	Pseudomonadales	Moraxellaceae	Acinetobacter
992402	Acinetobacter baumannii ABNIH1		Proteobacteria	Gammaproteobacteria	Pseudomonadales	Moraxellaceae	Acinetobacter
1.09447e+06	Acinetobacter baumannii ABNIH10		Proteobacteria	Gammaproteobacteria	Pseudomonadales	Moraxellaceae	Acinetobacter
1.09448e+06	Acinetobacter baumannii ABNIH11		Proteobacteria	Gammaproteobacteria	Pseudomonadales	Moraxellaceae	Acinetobacter
1.09448e+06	Acinetobacter baumannii ABNIH13		Proteobacteria	Gammaproteobacteria	Pseudomonadales	Moraxellaceae	Acinetobacter
1.09448e+06	Acinetobacter baumannii ABNIH14		Proteobacteria	Gammaproteobacteria	Pseudomonadales	Moraxellaceae	Acinetobacter
1.09448e+06	Acinetobacter baumannii ABNIH15		Proteobacteria	Gammaproteobacteria	Pseudomonadales	Moraxellaceae	Acinetobacter
1.09448e+06	Acinetobacter baumannii ABNIH16		Proteobacteria	Gammaproteobacteria	Pseudomonadales	Moraxellaceae	Acinetobacter
1.09448e+06	Acinetobacter baumannii ABNIH17		Proteobacteria	Gammaproteobacteria	Pseudomonadales	Moraxellaceae	Acinetobacter
1.09448e+06	Acinetobacter baumannii ABNIH18		Proteobacteria	Gammaproteobacteria	Pseudomonadales	Moraxellaceae	Acinetobacter
1.09448e+06	Acinetobacter baumannii ABNIH19		Proteobacteria	Gammaproteobacteria	Pseudomonadales	Moraxellaceae	Acinetobacter
992403	Acinetobacter baumannii ABNIH2		Proteobacteria	Gammaproteobacteria	Pseudomonadales	Moraxellaceae	Acinetobacter
1.09448e+06	Acinetobacter baumannii ABNIH20		Proteobacteria	Gammaproteobacteria	Pseudomonadales	Moraxellaceae	Acinetobacter
1.09449e+06	Acinetobacter baumannii ABNIH22		Proteobacteria	Gammaproteobacteria	Pseudomonadales	Moraxellaceae	Acinetobacter
1.09449e+06	Acinetobacter baumannii ABNIH23		Proteobacteria	Gammaproteobacteria	Pseudomonadales	Moraxellaceae	Acinetobacter
1.09449e+06	Acinetobacter baumannii ABNIH24		Proteobacteria	Gammaproteobacteria	Pseudomonadales	Moraxellaceae	Acinetobacter
1.22417e+06	Acinetobacter baumannii ABNIH25		Proteobacteria	Gammaproteobacteria	Pseudomonadales	Moraxellaceae	Acinetobacter
1.22417e+06	Acinetobacter baumannii ABNIH26		Proteobacteria	Gammaproteobacteria	Pseudomonadales	Moraxellaceae	Acinetobacter
992404	Acinetobacter baumannii ABNIH3		Proteobacteria	Gammaproteobacteria	Pseudomonadales	Moraxellaceae	Acinetobacter
992405	Acinetobacter baumannii ABNIH4		Proteobacteria	Gammaproteobacteria	Pseudomonadales	Moraxellaceae	Acinetobacter
1.09447e+06	Acinetobacter baumannii ABNIH5		Proteobacteria	Gammaproteobacteria	Pseudomonadales	Moraxellaceae	Acinetobacter
1.09447e+06	Acinetobacter baumannii ABNIH6		Proteobacteria	Gammaproteobacteria	Pseudomonadales	Moraxellaceae	Acinetobacter
1.09447e+06	Acinetobacter baumannii ABNIH7		Proteobacteria	Gammaproteobacteria	Pseudomonadales	Moraxellaceae	Acinetobacter
470.623	Acinetobacter baumannii ABUH16665		Proteobacteria	Gammaproteobacteria	Pseudomonadales	Moraxellaceae	Acinetobacter
470.616	Acinetobacter baumannii ABUH222345		Proteobacteria	Gammaproteobacteria	Pseudomonadales	Moraxellaceae	Acinetobacter
470.619	Acinetobacter baumannii ABUH222351		Proteobacteria	Gammaproteobacteria	Pseudomonadales	Moraxellaceae	Acinetobacter
470.618	Acinetobacter baumannii ABUH304350		Proteobacteria	Gammaproteobacteria	Pseudomonadales	Moraxellaceae	Acinetobacter
470.62	Acinetobacter baumannii ABUH304352		Proteobacteria	Gammaproteobacteria	Pseudomonadales	Moraxellaceae	Acinetobacter
470.609	Acinetobacter baumannii ABUH319118		Proteobacteria	Gammaproteobacteria	Pseudomonadales	Moraxellaceae	Acinetobacter
470.622	Acinetobacter baumannii ABUH404571		Proteobacteria	Gammaproteobacteria	Pseudomonadales	Moraxellaceae	Acinetobacter
470.607	Acinetobacter baumannii ABUH42783		Proteobacteria	Gammaproteobacteria	Pseudomonadales	Moraxellaceae	Acinetobacter
470.61	Acinetobacter baumannii ABUH433132		Proteobacteria	Gammaproteobacteria	Pseudomonadales	Moraxellaceae	Acinetobacter
470.617	Acinetobacter baumannii ABUH463346		Proteobacteria	Gammaproteobacteria	Pseudomonadales	Moraxellaceae	Acinetobacter
470.606	Acinetobacter baumannii ABUH4837		Proteobacteria	Gammaproteobacteria	Pseudomonadales	Moraxellaceae	Acinetobacter
470.611	Acinetobacter baumannii ABUH497144		Proteobacteria	Gammaproteobacteria	Pseudomonadales	Moraxellaceae	Acinetobacter
470.612	Acinetobacter baumannii ABUH504227		Proteobacteria	Gammaproteobacteria	Pseudomonadales	Moraxellaceae	Acinetobacter
470.613	Acinetobacter baumannii ABUH504238		Proteobacteria	Gammaproteobacteria	Pseudomonadales	Moraxellaceae	Acinetobacter
470.615	Acinetobacter baumannii ABUH518307		Proteobacteria	Gammaproteobacteria	Pseudomonadales	Moraxellaceae	Acinetobacter
470.621	Acinetobacter baumannii ABUH524354		Proteobacteria	Gammaproteobacteria	Pseudomonadales	Moraxellaceae	Acinetobacter
470.608	Acinetobacter baumannii ABUH60486		Proteobacteria	Gammaproteobacteria	Pseudomonadales	Moraxellaceae	Acinetobacter
470.614	Acinetobacter baumannii ABUH80286		Proteobacteria	Gammaproteobacteria	Pseudomonadales	Moraxellaceae	Acinetobacter
1.19811e+06	Acinetobacter baumannii AC12		Proteobacteria	Gammaproteobacteria	Pseudomonadales	Moraxellaceae	Acinetobacter
1.22475e+06	Acinetobacter baumannii AC30		Proteobacteria	Gammaproteobacteria	Pseudomonadales	Moraxellaceae	Acinetobacter
405417	Acinetobacter baumannii ACICU		Proteobacteria	Gammaproteobacteria	Pseudomonadales	Moraxellaceae	Acinetobacter
1.21764e+06	Acinetobacter baumannii ANC 4097		Proteobacteria	Gammaproteobacteria	Pseudomonadales	Moraxellaceae	Acinetobacter
400668	Acinetobacter baumannii ATCC 17978		Proteobacteria	Gammaproteobacteria	Pseudomonadales	Moraxellaceae	Acinetobacter
575584	Acinetobacter baumannii ATCC 19606 = CIP 70.34		Proteobacteria	Gammaproteobacteria	Pseudomonadales	Moraxellaceae	Acinetobacter
575584	Acinetobacter baumannii ATCC 19606 = CIP 70.34		Proteobacteria	Gammaproteobacteria	Pseudomonadales	Moraxellaceae	Acinetobacter
575584	Acinetobacter baumannii ATCC 19606 = CIP 70.34		Proteobacteria	Gammaproteobacteria	Pseudomonadales	Moraxellaceae	Acinetobacter
470.534	Acinetobacter baumannii BJ1		Proteobacteria	Gammaproteobacteria	Pseudomonadales	Moraxellaceae	Acinetobacter
470.535	Acinetobacter baumannii BJ2		Proteobacteria	Gammaproteobacteria	Pseudomonadales	Moraxellaceae	Acinetobacter
470.536	Acinetobacter baumannii BJ3		Proteobacteria	Gammaproteobacteria	Pseudomonadales	Moraxellaceae	Acinetobacter
470.537	Acinetobacter baumannii BJ4		Proteobacteria	Gammaproteobacteria	Pseudomonadales	Moraxellaceae	Acinetobacter
470.538	Acinetobacter baumannii BJ5		Proteobacteria	Gammaproteobacteria	Pseudomonadales	Moraxellaceae	Acinetobacter
470.539	Acinetobacter baumannii BJ6		Proteobacteria	Gammaproteobacteria	Pseudomonadales	Moraxellaceae	Acinetobacter
470.54	Acinetobacter baumannii BJ7		Proteobacteria	Gammaproteobacteria	Pseudomonadales	Moraxellaceae	Acinetobacter
470.552	Acinetobacter baumannii BJ8		Proteobacteria	Gammaproteobacteria	Pseudomonadales	Moraxellaceae	Acinetobacter
1.097e+06	Acinetobacter baumannii BJAB07104		Proteobacteria	Gammaproteobacteria	Pseudomonadales	Moraxellaceae	Acinetobacter
1.097e+06	Acinetobacter baumannii BJAB0715		Proteobacteria	Gammaproteobacteria	Pseudomonadales	Moraxellaceae	Acinetobacter
1.097e+06	Acinetobacter baumannii BJAB0868		Proteobacteria	Gammaproteobacteria	Pseudomonadales	Moraxellaceae	Acinetobacter
1.21091e+06	Acinetobacter baumannii BZICU-2		Proteobacteria	Gammaproteobacteria	Pseudomonadales	Moraxellaceae	Acinetobacter
903895	Acinetobacter baumannii Canada BC-5		Proteobacteria	Gammaproteobacteria	Pseudomonadales	Moraxellaceae	Acinetobacter
903924	Acinetobacter baumannii Canada BC1		Proteobacteria	Gammaproteobacteria	Pseudomonadales	Moraxellaceae	Acinetobacter
1.34308e+06	Acinetobacter baumannii CI77		Proteobacteria	Gammaproteobacteria	Pseudomonadales	Moraxellaceae	Acinetobacter
1.34307e+06	Acinetobacter baumannii CI78		Proteobacteria	Gammaproteobacteria	Pseudomonadales	Moraxellaceae	Acinetobacter
1.34307e+06	Acinetobacter baumannii CI79		Proteobacteria	Gammaproteobacteria	Pseudomonadales	Moraxellaceae	Acinetobacter
1.34307e+06	Acinetobacter baumannii CI86		Proteobacteria	Gammaproteobacteria	Pseudomonadales	Moraxellaceae	Acinetobacter
945556	Acinetobacter baumannii D1279779		Proteobacteria	Gammaproteobacteria	Pseudomonadales	Moraxellaceae	Acinetobacter
1.37013e+06	Acinetobacter baumannii DU202		Proteobacteria	Gammaproteobacteria	Pseudomonadales	Moraxellaceae	Acinetobacter
1.35841e+06	Acinetobacter baumannii EGD-HP18		Proteobacteria	Gammaproteobacteria	Pseudomonadales	Moraxellaceae	Acinetobacter
470.774	Acinetobacter baumannii IOMTU 433		Proteobacteria	Gammaproteobacteria	Pseudomonadales	Moraxellaceae	Acinetobacter
903912	Acinetobacter baumannii IS-116		Proteobacteria	Gammaproteobacteria	Pseudomonadales	Moraxellaceae	Acinetobacter
903899	Acinetobacter baumannii IS-123		Proteobacteria	Gammaproteobacteria	Pseudomonadales	Moraxellaceae	Acinetobacter
903911	Acinetobacter baumannii IS-143		Proteobacteria	Gammaproteobacteria	Pseudomonadales	Moraxellaceae	Acinetobacter
903905	Acinetobacter baumannii IS-235		Proteobacteria	Gammaproteobacteria	Pseudomonadales	Moraxellaceae	Acinetobacter
903906	Acinetobacter baumannii IS-251		Proteobacteria	Gammaproteobacteria	Pseudomonadales	Moraxellaceae	Acinetobacter
903914	Acinetobacter baumannii IS-58		Proteobacteria	Gammaproteobacteria	Pseudomonadales	Moraxellaceae	Acinetobacter
1.23653e+06	Acinetobacter baumannii JCM 6841		Proteobacteria	Gammaproteobacteria	Pseudomonadales	Moraxellaceae	Acinetobacter
1.45532e+06	Acinetobacter baumannii LAC-4		Proteobacteria	Gammaproteobacteria	Pseudomonadales	Moraxellaceae	Acinetobacter
1.45532e+06	Acinetobacter baumannii LAC-4		Proteobacteria	Gammaproteobacteria	Pseudomonadales	Moraxellaceae	Acinetobacter
1.45892e+06	Acinetobacter baumannii LY1		Proteobacteria	Gammaproteobacteria	Pseudomonadales	Moraxellaceae	Acinetobacter
1.45892e+06	Acinetobacter baumannii LY2		Proteobacteria	Gammaproteobacteria	Pseudomonadales	Moraxellaceae	Acinetobacter
1.45892e+06	Acinetobacter baumannii LY3		Proteobacteria	Gammaproteobacteria	Pseudomonadales	Moraxellaceae	Acinetobacter
1.45892e+06	Acinetobacter baumannii LY4		Proteobacteria	Gammaproteobacteria	Pseudomonadales	Moraxellaceae	Acinetobacter
1.45892e+06	Acinetobacter baumannii LY5		Proteobacteria	Gammaproteobacteria	Pseudomonadales	Moraxellaceae	Acinetobacter
1.45892e+06	Acinetobacter baumannii LY6		Proteobacteria	Gammaproteobacteria	Pseudomonadales	Moraxellaceae	Acinetobacter
1.45892e+06	Acinetobacter baumannii LY7		Proteobacteria	Gammaproteobacteria	Pseudomonadales	Moraxellaceae	Acinetobacter
1.45893e+06	Acinetobacter baumannii LY8		Proteobacteria	Gammaproteobacteria	Pseudomonadales	Moraxellaceae	Acinetobacter
1.45893e+06	Acinetobacter baumannii LY9		Proteobacteria	Gammaproteobacteria	Pseudomonadales	Moraxellaceae	Acinetobacter
470.557	Acinetobacter baumannii MAR002		Proteobacteria	Gammaproteobacteria	Pseudomonadales	Moraxellaceae	Acinetobacter
1.43505e+06	Acinetobacter baumannii MDR_MMC4		Proteobacteria	Gammaproteobacteria	Pseudomonadales	Moraxellaceae	Acinetobacter
889738	Acinetobacter baumannii MDR-TJ		Proteobacteria	Gammaproteobacteria	Pseudomonadales	Moraxellaceae	Acinetobacter
497978	Acinetobacter baumannii MDR-ZJ06		Proteobacteria	Gammaproteobacteria	Pseudomonadales	Moraxellaceae	Acinetobacter
1.40992e+06	Acinetobacter baumannii MRSN 3405		Proteobacteria	Gammaproteobacteria	Pseudomonadales	Moraxellaceae	Acinetobacter
1.40992e+06	Acinetobacter baumannii MRSN 3405		Proteobacteria	Gammaproteobacteria	Pseudomonadales	Moraxellaceae	Acinetobacter
1.40992e+06	Acinetobacter baumannii MRSN 3527		Proteobacteria	Gammaproteobacteria	Pseudomonadales	Moraxellaceae	Acinetobacter
1.40992e+06	Acinetobacter baumannii MRSN 3942		Proteobacteria	Gammaproteobacteria	Pseudomonadales	Moraxellaceae	Acinetobacter
1.40993e+06	Acinetobacter baumannii MRSN 4106		Proteobacteria	Gammaproteobacteria	Pseudomonadales	Moraxellaceae	Acinetobacter
1.43421e+06	Acinetobacter baumannii MRSN 57		Proteobacteria	Gammaproteobacteria	Pseudomonadales	Moraxellaceae	Acinetobacter
1.40993e+06	Acinetobacter baumannii MRSN 58		Proteobacteria	Gammaproteobacteria	Pseudomonadales	Moraxellaceae	Acinetobacter
1.40993e+06	Acinetobacter baumannii MRSN 58		Proteobacteria	Gammaproteobacteria	Pseudomonadales	Moraxellaceae	Acinetobacter
1.40993e+06	Acinetobacter baumannii MRSN 7339		Proteobacteria	Gammaproteobacteria	Pseudomonadales	Moraxellaceae	Acinetobacter
1.40993e+06	Acinetobacter baumannii MRSN 7341		Proteobacteria	Gammaproteobacteria	Pseudomonadales	Moraxellaceae	Acinetobacter
1.34017e+06	Acinetobacter baumannii MRY09-0642		Proteobacteria	Gammaproteobacteria	Pseudomonadales	Moraxellaceae	Acinetobacter
1.34018e+06	Acinetobacter baumannii MRY10-0558		Proteobacteria	Gammaproteobacteria	Pseudomonadales	Moraxellaceae	Acinetobacter
1.34018e+06	Acinetobacter baumannii MRY12-0277		Proteobacteria	Gammaproteobacteria	Pseudomonadales	Moraxellaceae	Acinetobacter
1.27807e+06	Acinetobacter baumannii MSP4-16		Proteobacteria	Gammaproteobacteria	Pseudomonadales	Moraxellaceae	Acinetobacter
903920	Acinetobacter baumannii Naval-113		Proteobacteria	Gammaproteobacteria	Pseudomonadales	Moraxellaceae	Acinetobacter
903904	Acinetobacter baumannii Naval-13		Proteobacteria	Gammaproteobacteria	Pseudomonadales	Moraxellaceae	Acinetobacter
903896	Acinetobacter baumannii Naval-17		Proteobacteria	Gammaproteobacteria	Pseudomonadales	Moraxellaceae	Acinetobacter
903897	Acinetobacter baumannii Naval-18		Proteobacteria	Gammaproteobacteria	Pseudomonadales	Moraxellaceae	Acinetobacter
903922	Acinetobacter baumannii Naval-2		Proteobacteria	Gammaproteobacteria	Pseudomonadales	Moraxellaceae	Acinetobacter
903923	Acinetobacter baumannii Naval-21		Proteobacteria	Gammaproteobacteria	Pseudomonadales	Moraxellaceae	Acinetobacter
903927	Acinetobacter baumannii Naval-57		Proteobacteria	Gammaproteobacteria	Pseudomonadales	Moraxellaceae	Acinetobacter
903908	Acinetobacter baumannii Naval-72		Proteobacteria	Gammaproteobacteria	Pseudomonadales	Moraxellaceae	Acinetobacter
903936	Acinetobacter baumannii Naval-78		Proteobacteria	Gammaproteobacteria	Pseudomonadales	Moraxellaceae	Acinetobacter
903898	Acinetobacter baumannii Naval-81		Proteobacteria	Gammaproteobacteria	Pseudomonadales	Moraxellaceae	Acinetobacter
903921	Acinetobacter baumannii Naval-82		Proteobacteria	Gammaproteobacteria	Pseudomonadales	Moraxellaceae	Acinetobacter
903909	Acinetobacter baumannii Naval-83		Proteobacteria	Gammaproteobacteria	Pseudomonadales	Moraxellaceae	Acinetobacter
1.40164e+06	Acinetobacter baumannii NCGM 237		Proteobacteria	Gammaproteobacteria	Pseudomonadales	Moraxellaceae	Acinetobacter
1.21764e+06	Acinetobacter baumannii NIPH 1362		Proteobacteria	Gammaproteobacteria	Pseudomonadales	Moraxellaceae	Acinetobacter
1.21764e+06	Acinetobacter baumannii NIPH 146		Proteobacteria	Gammaproteobacteria	Pseudomonadales	Moraxellaceae	Acinetobacter
1.21764e+06	Acinetobacter baumannii NIPH 1669		Proteobacteria	Gammaproteobacteria	Pseudomonadales	Moraxellaceae	Acinetobacter
1.21764e+06	Acinetobacter baumannii NIPH 1734		Proteobacteria	Gammaproteobacteria	Pseudomonadales	Moraxellaceae	Acinetobacter
1.21764e+06	Acinetobacter baumannii NIPH 190		Proteobacteria	Gammaproteobacteria	Pseudomonadales	Moraxellaceae	Acinetobacter
1.21763e+06	Acinetobacter baumannii NIPH 201		Proteobacteria	Gammaproteobacteria	Pseudomonadales	Moraxellaceae	Acinetobacter
1.21765e+06	Acinetobacter baumannii NIPH 2061		Proteobacteria	Gammaproteobacteria	Pseudomonadales	Moraxellaceae	Acinetobacter
1.21765e+06	Acinetobacter baumannii NIPH 24		Proteobacteria	Gammaproteobacteria	Pseudomonadales	Moraxellaceae	Acinetobacter
1.21763e+06	Acinetobacter baumannii NIPH 290		Proteobacteria	Gammaproteobacteria	Pseudomonadales	Moraxellaceae	Acinetobacter
1.21763e+06	Acinetobacter baumannii NIPH 329		Proteobacteria	Gammaproteobacteria	Pseudomonadales	Moraxellaceae	Acinetobacter
1.21763e+06	Acinetobacter baumannii NIPH 335		Proteobacteria	Gammaproteobacteria	Pseudomonadales	Moraxellaceae	Acinetobacter
1.21763e+06	Acinetobacter baumannii NIPH 410		Proteobacteria	Gammaproteobacteria	Pseudomonadales	Moraxellaceae	Acinetobacter
1.21764e+06	Acinetobacter baumannii NIPH 527		Proteobacteria	Gammaproteobacteria	Pseudomonadales	Moraxellaceae	Acinetobacter
1.21764e+06	Acinetobacter baumannii NIPH 528		Proteobacteria	Gammaproteobacteria	Pseudomonadales	Moraxellaceae	Acinetobacter
1.21765e+06	Acinetobacter baumannii NIPH 60		Proteobacteria	Gammaproteobacteria	Pseudomonadales	Moraxellaceae	Acinetobacter
1.21764e+06	Acinetobacter baumannii NIPH 601		Proteobacteria	Gammaproteobacteria	Pseudomonadales	Moraxellaceae	Acinetobacter
1.21764e+06	Acinetobacter baumannii NIPH 615		Proteobacteria	Gammaproteobacteria	Pseudomonadales	Moraxellaceae	Acinetobacter
1.21763e+06	Acinetobacter baumannii NIPH 67		Proteobacteria	Gammaproteobacteria	Pseudomonadales	Moraxellaceae	Acinetobacter
1.21763e+06	Acinetobacter baumannii NIPH 70		Proteobacteria	Gammaproteobacteria	Pseudomonadales	Moraxellaceae	Acinetobacter
1.21763e+06	Acinetobacter baumannii NIPH 80		Proteobacteria	Gammaproteobacteria	Pseudomonadales	Moraxellaceae	Acinetobacter
903907	Acinetobacter baumannii OIFC0162		Proteobacteria	Gammaproteobacteria	Pseudomonadales	Moraxellaceae	Acinetobacter
903928	Acinetobacter baumannii OIFC021		Proteobacteria	Gammaproteobacteria	Pseudomonadales	Moraxellaceae	Acinetobacter
903890	Acinetobacter baumannii OIFC032		Proteobacteria	Gammaproteobacteria	Pseudomonadales	Moraxellaceae	Acinetobacter
903926	Acinetobacter baumannii OIFC035		Proteobacteria	Gammaproteobacteria	Pseudomonadales	Moraxellaceae	Acinetobacter
903933	Acinetobacter baumannii OIFC047		Proteobacteria	Gammaproteobacteria	Pseudomonadales	Moraxellaceae	Acinetobacter
903932	Acinetobacter baumannii OIFC065		Proteobacteria	Gammaproteobacteria	Pseudomonadales	Moraxellaceae	Acinetobacter
903901	Acinetobacter baumannii OIFC074		Proteobacteria	Gammaproteobacteria	Pseudomonadales	Moraxellaceae	Acinetobacter
903929	Acinetobacter baumannii OIFC087		Proteobacteria	Gammaproteobacteria	Pseudomonadales	Moraxellaceae	Acinetobacter
903902	Acinetobacter baumannii OIFC098		Proteobacteria	Gammaproteobacteria	Pseudomonadales	Moraxellaceae	Acinetobacter
903930	Acinetobacter baumannii OIFC099		Proteobacteria	Gammaproteobacteria	Pseudomonadales	Moraxellaceae	Acinetobacter
903892	Acinetobacter baumannii OIFC109		Proteobacteria	Gammaproteobacteria	Pseudomonadales	Moraxellaceae	Acinetobacter
903910	Acinetobacter baumannii OIFC110		Proteobacteria	Gammaproteobacteria	Pseudomonadales	Moraxellaceae	Acinetobacter
903935	Acinetobacter baumannii OIFC111		Proteobacteria	Gammaproteobacteria	Pseudomonadales	Moraxellaceae	Acinetobacter
903889	Acinetobacter baumannii OIFC137		Proteobacteria	Gammaproteobacteria	Pseudomonadales	Moraxellaceae	Acinetobacter
903893	Acinetobacter baumannii OIFC143		Proteobacteria	Gammaproteobacteria	Pseudomonadales	Moraxellaceae	Acinetobacter
903903	Acinetobacter baumannii OIFC180		Proteobacteria	Gammaproteobacteria	Pseudomonadales	Moraxellaceae	Acinetobacter
903894	Acinetobacter baumannii OIFC189		Proteobacteria	Gammaproteobacteria	Pseudomonadales	Moraxellaceae	Acinetobacter
903934	Acinetobacter baumannii OIFC338		Proteobacteria	Gammaproteobacteria	Pseudomonadales	Moraxellaceae	Acinetobacter
1.43134e+06	Acinetobacter baumannii P630		Proteobacteria	Gammaproteobacteria	Pseudomonadales	Moraxellaceae	Acinetobacter
1.44976e+06	Acinetobacter baumannii Pulsotype 27		Proteobacteria	Gammaproteobacteria	Pseudomonadales	Moraxellaceae	Acinetobacter
1.45532e+06	Acinetobacter baumannii R1B		Proteobacteria	Gammaproteobacteria	Pseudomonadales	Moraxellaceae	Acinetobacter
1.34982e+06	Acinetobacter baumannii str. Perm		Proteobacteria	Gammaproteobacteria	Pseudomonadales	Moraxellaceae	Acinetobacter
470.138	Acinetobacter baumannii strain 1008_ABAU		Proteobacteria	Gammaproteobacteria	Pseudomonadales	Moraxellaceae	Acinetobacter
470.138	Acinetobacter baumannii strain 1038_ABAU		Proteobacteria	Gammaproteobacteria	Pseudomonadales	Moraxellaceae	Acinetobacter
470.138	Acinetobacter baumannii strain 1039_ABAU		Proteobacteria	Gammaproteobacteria	Pseudomonadales	Moraxellaceae	Acinetobacter
470.14	Acinetobacter baumannii strain 10441_14		Proteobacteria	Gammaproteobacteria	Pseudomonadales	Moraxellaceae	Acinetobacter
470.138	Acinetobacter baumannii strain 1054_ABAU		Proteobacteria	Gammaproteobacteria	Pseudomonadales	Moraxellaceae	Acinetobacter
470.138	Acinetobacter baumannii strain 1153_ABAU		Proteobacteria	Gammaproteobacteria	Pseudomonadales	Moraxellaceae	Acinetobacter
470.138	Acinetobacter baumannii strain 1168_ABAU		Proteobacteria	Gammaproteobacteria	Pseudomonadales	Moraxellaceae	Acinetobacter
470.138	Acinetobacter baumannii strain 1334_ABAU		Proteobacteria	Gammaproteobacteria	Pseudomonadales	Moraxellaceae	Acinetobacter
470.137	Acinetobacter baumannii strain 161/07		Proteobacteria	Gammaproteobacteria	Pseudomonadales	Moraxellaceae	Acinetobacter
470.131	Acinetobacter baumannii strain 2004ZJAB5		Proteobacteria	Gammaproteobacteria	Pseudomonadales	Moraxellaceae	Acinetobacter
470.131	Acinetobacter baumannii strain 2005LNAB4		Proteobacteria	Gammaproteobacteria	Pseudomonadales	Moraxellaceae	Acinetobacter
470.131	Acinetobacter baumannii strain 2011BJAB1		Proteobacteria	Gammaproteobacteria	Pseudomonadales	Moraxellaceae	Acinetobacter
470.131	Acinetobacter baumannii strain 2011LNAB2		Proteobacteria	Gammaproteobacteria	Pseudomonadales	Moraxellaceae	Acinetobacter
470.13	Acinetobacter baumannii strain 2011SDAB1		Proteobacteria	Gammaproteobacteria	Pseudomonadales	Moraxellaceae	Acinetobacter
470.13	Acinetobacter baumannii strain 2011SDAB2		Proteobacteria	Gammaproteobacteria	Pseudomonadales	Moraxellaceae	Acinetobacter
470.138	Acinetobacter baumannii strain 219_ABAU		Proteobacteria	Gammaproteobacteria	Pseudomonadales	Moraxellaceae	Acinetobacter
470.139	Acinetobacter baumannii strain 421_ABAU		Proteobacteria	Gammaproteobacteria	Pseudomonadales	Moraxellaceae	Acinetobacter
470.137	Acinetobacter baumannii strain 4390		Proteobacteria	Gammaproteobacteria	Pseudomonadales	Moraxellaceae	Acinetobacter
470.139	Acinetobacter baumannii strain 446_ABAU		Proteobacteria	Gammaproteobacteria	Pseudomonadales	Moraxellaceae	Acinetobacter
470.137	Acinetobacter baumannii strain 461		Proteobacteria	Gammaproteobacteria	Pseudomonadales	Moraxellaceae	Acinetobacter
470.14	Acinetobacter baumannii strain 5021_13		Proteobacteria	Gammaproteobacteria	Pseudomonadales	Moraxellaceae	Acinetobacter
470.138	Acinetobacter baumannii strain 507_ABAU		Proteobacteria	Gammaproteobacteria	Pseudomonadales	Moraxellaceae	Acinetobacter
470.176	Acinetobacter baumannii strain 6772166		Proteobacteria	Gammaproteobacteria	Pseudomonadales	Moraxellaceae	Acinetobacter
470.135	Acinetobacter baumannii strain 718532		Proteobacteria	Gammaproteobacteria	Pseudomonadales	Moraxellaceae	Acinetobacter
470.137	Acinetobacter baumannii strain 741019		Proteobacteria	Gammaproteobacteria	Pseudomonadales	Moraxellaceae	Acinetobacter
470.139	Acinetobacter baumannii strain 996_ABAU		Proteobacteria	Gammaproteobacteria	Pseudomonadales	Moraxellaceae	Acinetobacter
470.131	Acinetobacter baumannii strain A155		Proteobacteria	Gammaproteobacteria	Pseudomonadales	Moraxellaceae	Acinetobacter
470.157	Acinetobacter baumannii strain A186		Proteobacteria	Gammaproteobacteria	Pseudomonadales	Moraxellaceae	Acinetobacter
470.175	Acinetobacter baumannii strain A388		Proteobacteria	Gammaproteobacteria	Pseudomonadales	Moraxellaceae	Acinetobacter
470.176	Acinetobacter baumannii strain A83		Proteobacteria	Gammaproteobacteria	Pseudomonadales	Moraxellaceae	Acinetobacter
470.176	Acinetobacter baumannii strain A85		Proteobacteria	Gammaproteobacteria	Pseudomonadales	Moraxellaceae	Acinetobacter
470.175	Acinetobacter baumannii strain A92		Proteobacteria	Gammaproteobacteria	Pseudomonadales	Moraxellaceae	Acinetobacter
470.157	Acinetobacter baumannii strain Ab Crete		Proteobacteria	Gammaproteobacteria	Pseudomonadales	Moraxellaceae	Acinetobacter
470.174	Acinetobacter baumannii strain Ab03		Proteobacteria	Gammaproteobacteria	Pseudomonadales	Moraxellaceae	Acinetobacter
470.158	Acinetobacter baumannii strain Ab04-mff		Proteobacteria	Gammaproteobacteria	Pseudomonadales	Moraxellaceae	Acinetobacter
470.157	Acinetobacter baumannii strain Ab06		Proteobacteria	Gammaproteobacteria	Pseudomonadales	Moraxellaceae	Acinetobacter
470.136	Acinetobacter baumannii strain Ab1		Proteobacteria	Gammaproteobacteria	Pseudomonadales	Moraxellaceae	Acinetobacter
470.157	Acinetobacter baumannii strain Ab18		Proteobacteria	Gammaproteobacteria	Pseudomonadales	Moraxellaceae	Acinetobacter
470.157	Acinetobacter baumannii strain Ab23		Proteobacteria	Gammaproteobacteria	Pseudomonadales	Moraxellaceae	Acinetobacter
470.157	Acinetobacter baumannii strain Ab25		Proteobacteria	Gammaproteobacteria	Pseudomonadales	Moraxellaceae	Acinetobacter
470.157	Acinetobacter baumannii strain Ab28		Proteobacteria	Gammaproteobacteria	Pseudomonadales	Moraxellaceae	Acinetobacter
470.177	Acinetobacter baumannii strain AB28		Proteobacteria	Gammaproteobacteria	Pseudomonadales	Moraxellaceae	Acinetobacter
470.13	Acinetobacter baumannii strain AB30		Proteobacteria	Gammaproteobacteria	Pseudomonadales	Moraxellaceae	Acinetobacter
470.177	Acinetobacter baumannii strain Ab30		Proteobacteria	Gammaproteobacteria	Pseudomonadales	Moraxellaceae	Acinetobacter
470.129	Acinetobacter baumannii strain AB31		Proteobacteria	Gammaproteobacteria	Pseudomonadales	Moraxellaceae	Acinetobacter
470.135	Acinetobacter baumannii strain AB5075-UW		Proteobacteria	Gammaproteobacteria	Pseudomonadales	Moraxellaceae	Acinetobacter
470.152	Acinetobacter baumannii strain ABBL001		Proteobacteria	Gammaproteobacteria	Pseudomonadales	Moraxellaceae	Acinetobacter
470.151	Acinetobacter baumannii strain ABBL003		Proteobacteria	Gammaproteobacteria	Pseudomonadales	Moraxellaceae	Acinetobacter
470.152	Acinetobacter baumannii strain ABBL004		Proteobacteria	Gammaproteobacteria	Pseudomonadales	Moraxellaceae	Acinetobacter
470.151	Acinetobacter baumannii strain ABBL006		Proteobacteria	Gammaproteobacteria	Pseudomonadales	Moraxellaceae	Acinetobacter
470.152	Acinetobacter baumannii strain ABBL007		Proteobacteria	Gammaproteobacteria	Pseudomonadales	Moraxellaceae	Acinetobacter
470.152	Acinetobacter baumannii strain ABBL008		Proteobacteria	Gammaproteobacteria	Pseudomonadales	Moraxellaceae	Acinetobacter
470.151	Acinetobacter baumannii strain ABBL009		Proteobacteria	Gammaproteobacteria	Pseudomonadales	Moraxellaceae	Acinetobacter
470.151	Acinetobacter baumannii strain ABBL011		Proteobacteria	Gammaproteobacteria	Pseudomonadales	Moraxellaceae	Acinetobacter
470.152	Acinetobacter baumannii strain ABBL012		Proteobacteria	Gammaproteobacteria	Pseudomonadales	Moraxellaceae	Acinetobacter
470.153	Acinetobacter baumannii strain ABBL013*		Proteobacteria	Gammaproteobacteria	Pseudomonadales	Moraxellaceae	Acinetobacter
470.151	Acinetobacter baumannii strain ABBL014		Proteobacteria	Gammaproteobacteria	Pseudomonadales	Moraxellaceae	Acinetobacter
470.151	Acinetobacter baumannii strain ABBL017		Proteobacteria	Gammaproteobacteria	Pseudomonadales	Moraxellaceae	Acinetobacter
470.152	Acinetobacter baumannii strain ABBL018*		Proteobacteria	Gammaproteobacteria	Pseudomonadales	Moraxellaceae	Acinetobacter
470.152	Acinetobacter baumannii strain ABBL021		Proteobacteria	Gammaproteobacteria	Pseudomonadales	Moraxellaceae	Acinetobacter
470.152	Acinetobacter baumannii strain ABBL023		Proteobacteria	Gammaproteobacteria	Pseudomonadales	Moraxellaceae	Acinetobacter
470.152	Acinetobacter baumannii strain ABBL025		Proteobacteria	Gammaproteobacteria	Pseudomonadales	Moraxellaceae	Acinetobacter
470.153	Acinetobacter baumannii strain ABBL026		Proteobacteria	Gammaproteobacteria	Pseudomonadales	Moraxellaceae	Acinetobacter
470.153	Acinetobacter baumannii strain ABBL027		Proteobacteria	Gammaproteobacteria	Pseudomonadales	Moraxellaceae	Acinetobacter
470.154	Acinetobacter baumannii strain ABBL028		Proteobacteria	Gammaproteobacteria	Pseudomonadales	Moraxellaceae	Acinetobacter
470.154	Acinetobacter baumannii strain ABBL034		Proteobacteria	Gammaproteobacteria	Pseudomonadales	Moraxellaceae	Acinetobacter
470.153	Acinetobacter baumannii strain ABBL035		Proteobacteria	Gammaproteobacteria	Pseudomonadales	Moraxellaceae	Acinetobacter
470.154	Acinetobacter baumannii strain ABBL036		Proteobacteria	Gammaproteobacteria	Pseudomonadales	Moraxellaceae	Acinetobacter
470.153	Acinetobacter baumannii strain ABBL037		Proteobacteria	Gammaproteobacteria	Pseudomonadales	Moraxellaceae	Acinetobacter
470.153	Acinetobacter baumannii strain ABBL038		Proteobacteria	Gammaproteobacteria	Pseudomonadales	Moraxellaceae	Acinetobacter
470.154	Acinetobacter baumannii strain ABBL039		Proteobacteria	Gammaproteobacteria	Pseudomonadales	Moraxellaceae	Acinetobacter
470.155	Acinetobacter baumannii strain ABBL040		Proteobacteria	Gammaproteobacteria	Pseudomonadales	Moraxellaceae	Acinetobacter
470.154	Acinetobacter baumannii strain ABBL041		Proteobacteria	Gammaproteobacteria	Pseudomonadales	Moraxellaceae	Acinetobacter
470.154	Acinetobacter baumannii strain ABBL043		Proteobacteria	Gammaproteobacteria	Pseudomonadales	Moraxellaceae	Acinetobacter
470.153	Acinetobacter baumannii strain ABBL044		Proteobacteria	Gammaproteobacteria	Pseudomonadales	Moraxellaceae	Acinetobacter
470.154	Acinetobacter baumannii strain ABBL045		Proteobacteria	Gammaproteobacteria	Pseudomonadales	Moraxellaceae	Acinetobacter
470.154	Acinetobacter baumannii strain ABBL049		Proteobacteria	Gammaproteobacteria	Pseudomonadales	Moraxellaceae	Acinetobacter
470.154	Acinetobacter baumannii strain ABBL050		Proteobacteria	Gammaproteobacteria	Pseudomonadales	Moraxellaceae	Acinetobacter
470.154	Acinetobacter baumannii strain ABBL051		Proteobacteria	Gammaproteobacteria	Pseudomonadales	Moraxellaceae	Acinetobacter
470.154	Acinetobacter baumannii strain ABBL052		Proteobacteria	Gammaproteobacteria	Pseudomonadales	Moraxellaceae	Acinetobacter
470.155	Acinetobacter baumannii strain ABBL053		Proteobacteria	Gammaproteobacteria	Pseudomonadales	Moraxellaceae	Acinetobacter
470.141	Acinetobacter baumannii strain ABBL055		Proteobacteria	Gammaproteobacteria	Pseudomonadales	Moraxellaceae	Acinetobacter
470.141	Acinetobacter baumannii strain ABBL057		Proteobacteria	Gammaproteobacteria	Pseudomonadales	Moraxellaceae	Acinetobacter
470.142	Acinetobacter baumannii strain ABBL058		Proteobacteria	Gammaproteobacteria	Pseudomonadales	Moraxellaceae	Acinetobacter
470.142	Acinetobacter baumannii strain ABBL059		Proteobacteria	Gammaproteobacteria	Pseudomonadales	Moraxellaceae	Acinetobacter
470.141	Acinetobacter baumannii strain ABBL060		Proteobacteria	Gammaproteobacteria	Pseudomonadales	Moraxellaceae	Acinetobacter
470.141	Acinetobacter baumannii strain ABBL061		Proteobacteria	Gammaproteobacteria	Pseudomonadales	Moraxellaceae	Acinetobacter
470.142	Acinetobacter baumannii strain ABBL062		Proteobacteria	Gammaproteobacteria	Pseudomonadales	Moraxellaceae	Acinetobacter
470.141	Acinetobacter baumannii strain ABBL063		Proteobacteria	Gammaproteobacteria	Pseudomonadales	Moraxellaceae	Acinetobacter
470.141	Acinetobacter baumannii strain ABBL066		Proteobacteria	Gammaproteobacteria	Pseudomonadales	Moraxellaceae	Acinetobacter
470.141	Acinetobacter baumannii strain ABBL067		Proteobacteria	Gammaproteobacteria	Pseudomonadales	Moraxellaceae	Acinetobacter
470.141	Acinetobacter baumannii strain ABBL067a		Proteobacteria	Gammaproteobacteria	Pseudomonadales	Moraxellaceae	Acinetobacter
470.142	Acinetobacter baumannii strain ABBL067b		Proteobacteria	Gammaproteobacteria	Pseudomonadales	Moraxellaceae	Acinetobacter
470.142	Acinetobacter baumannii strain ABBL067c		Proteobacteria	Gammaproteobacteria	Pseudomonadales	Moraxellaceae	Acinetobacter
470.142	Acinetobacter baumannii strain ABBL067e		Proteobacteria	Gammaproteobacteria	Pseudomonadales	Moraxellaceae	Acinetobacter
470.142	Acinetobacter baumannii strain ABBL067f		Proteobacteria	Gammaproteobacteria	Pseudomonadales	Moraxellaceae	Acinetobacter
470.142	Acinetobacter baumannii strain ABBL067g		Proteobacteria	Gammaproteobacteria	Pseudomonadales	Moraxellaceae	Acinetobacter
470.142	Acinetobacter baumannii strain ABBL067h		Proteobacteria	Gammaproteobacteria	Pseudomonadales	Moraxellaceae	Acinetobacter
470.144	Acinetobacter baumannii strain ABBL067i		Proteobacteria	Gammaproteobacteria	Pseudomonadales	Moraxellaceae	Acinetobacter
470.144	Acinetobacter baumannii strain ABBL067j		Proteobacteria	Gammaproteobacteria	Pseudomonadales	Moraxellaceae	Acinetobacter
470.142	Acinetobacter baumannii strain ABBL067k		Proteobacteria	Gammaproteobacteria	Pseudomonadales	Moraxellaceae	Acinetobacter
470.143	Acinetobacter baumannii strain ABBL067l		Proteobacteria	Gammaproteobacteria	Pseudomonadales	Moraxellaceae	Acinetobacter
470.143	Acinetobacter baumannii strain ABBL068		Proteobacteria	Gammaproteobacteria	Pseudomonadales	Moraxellaceae	Acinetobacter
470.144	Acinetobacter baumannii strain ABBL069		Proteobacteria	Gammaproteobacteria	Pseudomonadales	Moraxellaceae	Acinetobacter
470.143	Acinetobacter baumannii strain ABBL070		Proteobacteria	Gammaproteobacteria	Pseudomonadales	Moraxellaceae	Acinetobacter
470.143	Acinetobacter baumannii strain ABBL071		Proteobacteria	Gammaproteobacteria	Pseudomonadales	Moraxellaceae	Acinetobacter
470.144	Acinetobacter baumannii strain ABBL072		Proteobacteria	Gammaproteobacteria	Pseudomonadales	Moraxellaceae	Acinetobacter
470.143	Acinetobacter baumannii strain ABBL073		Proteobacteria	Gammaproteobacteria	Pseudomonadales	Moraxellaceae	Acinetobacter
470.143	Acinetobacter baumannii strain ABBL076		Proteobacteria	Gammaproteobacteria	Pseudomonadales	Moraxellaceae	Acinetobacter
470.144	Acinetobacter baumannii strain ABBL079		Proteobacteria	Gammaproteobacteria	Pseudomonadales	Moraxellaceae	Acinetobacter
470.143	Acinetobacter baumannii strain ABBL082		Proteobacteria	Gammaproteobacteria	Pseudomonadales	Moraxellaceae	Acinetobacter
470.144	Acinetobacter baumannii strain ABBL083		Proteobacteria	Gammaproteobacteria	Pseudomonadales	Moraxellaceae	Acinetobacter
470.144	Acinetobacter baumannii strain ABBL085		Proteobacteria	Gammaproteobacteria	Pseudomonadales	Moraxellaceae	Acinetobacter
470.143	Acinetobacter baumannii strain ABBL088		Proteobacteria	Gammaproteobacteria	Pseudomonadales	Moraxellaceae	Acinetobacter
470.144	Acinetobacter baumannii strain ABBL089		Proteobacteria	Gammaproteobacteria	Pseudomonadales	Moraxellaceae	Acinetobacter
470.143	Acinetobacter baumannii strain ABBL091		Proteobacteria	Gammaproteobacteria	Pseudomonadales	Moraxellaceae	Acinetobacter
470.144	Acinetobacter baumannii strain ABBL092		Proteobacteria	Gammaproteobacteria	Pseudomonadales	Moraxellaceae	Acinetobacter
470.144	Acinetobacter baumannii strain ABBL093		Proteobacteria	Gammaproteobacteria	Pseudomonadales	Moraxellaceae	Acinetobacter
470.146	Acinetobacter baumannii strain ABBL094		Proteobacteria	Gammaproteobacteria	Pseudomonadales	Moraxellaceae	Acinetobacter
470.144	Acinetobacter baumannii strain ABBL095		Proteobacteria	Gammaproteobacteria	Pseudomonadales	Moraxellaceae	Acinetobacter
470.146	Acinetobacter baumannii strain ABBL097		Proteobacteria	Gammaproteobacteria	Pseudomonadales	Moraxellaceae	Acinetobacter
470.129	Acinetobacter baumannii strain ABBL099		Proteobacteria	Gammaproteobacteria	Pseudomonadales	Moraxellaceae	Acinetobacter
470.146	Acinetobacter baumannii strain ABBL100		Proteobacteria	Gammaproteobacteria	Pseudomonadales	Moraxellaceae	Acinetobacter
470.146	Acinetobacter baumannii strain ABBL101		Proteobacteria	Gammaproteobacteria	Pseudomonadales	Moraxellaceae	Acinetobacter
470.146	Acinetobacter baumannii strain ABBL102		Proteobacteria	Gammaproteobacteria	Pseudomonadales	Moraxellaceae	Acinetobacter
470.145	Acinetobacter baumannii strain ABBL105		Proteobacteria	Gammaproteobacteria	Pseudomonadales	Moraxellaceae	Acinetobacter
470.146	Acinetobacter baumannii strain ABBL106		Proteobacteria	Gammaproteobacteria	Pseudomonadales	Moraxellaceae	Acinetobacter
470.145	Acinetobacter baumannii strain ABBL107		Proteobacteria	Gammaproteobacteria	Pseudomonadales	Moraxellaceae	Acinetobacter
470.145	Acinetobacter baumannii strain ABBL109		Proteobacteria	Gammaproteobacteria	Pseudomonadales	Moraxellaceae	Acinetobacter
470.145	Acinetobacter baumannii strain ABBL110		Proteobacteria	Gammaproteobacteria	Pseudomonadales	Moraxellaceae	Acinetobacter
470.145	Acinetobacter baumannii strain ABBL113		Proteobacteria	Gammaproteobacteria	Pseudomonadales	Moraxellaceae	Acinetobacter
470.145	Acinetobacter baumannii strain ABBL114		Proteobacteria	Gammaproteobacteria	Pseudomonadales	Moraxellaceae	Acinetobacter
470.145	Acinetobacter baumannii strain ABBL115		Proteobacteria	Gammaproteobacteria	Pseudomonadales	Moraxellaceae	Acinetobacter
470.145	Acinetobacter baumannii strain ABBL116		Proteobacteria	Gammaproteobacteria	Pseudomonadales	Moraxellaceae	Acinetobacter
470.145	Acinetobacter baumannii strain ABBL117		Proteobacteria	Gammaproteobacteria	Pseudomonadales	Moraxellaceae	Acinetobacter
470.146	Acinetobacter baumannii strain ABBL118		Proteobacteria	Gammaproteobacteria	Pseudomonadales	Moraxellaceae	Acinetobacter
470.146	Acinetobacter baumannii strain ABBL121		Proteobacteria	Gammaproteobacteria	Pseudomonadales	Moraxellaceae	Acinetobacter
470.146	Acinetobacter baumannii strain ABBL122		Proteobacteria	Gammaproteobacteria	Pseudomonadales	Moraxellaceae	Acinetobacter
470.147	Acinetobacter baumannii strain ABBL123		Proteobacteria	Gammaproteobacteria	Pseudomonadales	Moraxellaceae	Acinetobacter
470.147	Acinetobacter baumannii strain ABBL124		Proteobacteria	Gammaproteobacteria	Pseudomonadales	Moraxellaceae	Acinetobacter
470.147	Acinetobacter baumannii strain ABBL125		Proteobacteria	Gammaproteobacteria	Pseudomonadales	Moraxellaceae	Acinetobacter
470.146	Acinetobacter baumannii strain ABBL127		Proteobacteria	Gammaproteobacteria	Pseudomonadales	Moraxellaceae	Acinetobacter
470.149	Acinetobacter baumannii strain ABBL129		Proteobacteria	Gammaproteobacteria	Pseudomonadales	Moraxellaceae	Acinetobacter
470.149	Acinetobacter baumannii strain ABBL130		Proteobacteria	Gammaproteobacteria	Pseudomonadales	Moraxellaceae	Acinetobacter
470.147	Acinetobacter baumannii strain ABBL131		Proteobacteria	Gammaproteobacteria	Pseudomonadales	Moraxellaceae	Acinetobacter
470.147	Acinetobacter baumannii strain ABBL132		Proteobacteria	Gammaproteobacteria	Pseudomonadales	Moraxellaceae	Acinetobacter
470.149	Acinetobacter baumannii strain ABBL133		Proteobacteria	Gammaproteobacteria	Pseudomonadales	Moraxellaceae	Acinetobacter
470.147	Acinetobacter baumannii strain ABBL134		Proteobacteria	Gammaproteobacteria	Pseudomonadales	Moraxellaceae	Acinetobacter
470.147	Acinetobacter baumannii strain ABBL137		Proteobacteria	Gammaproteobacteria	Pseudomonadales	Moraxellaceae	Acinetobacter
470.147	Acinetobacter baumannii strain ABBL138		Proteobacteria	Gammaproteobacteria	Pseudomonadales	Moraxellaceae	Acinetobacter
470.147	Acinetobacter baumannii strain ABBL140		Proteobacteria	Gammaproteobacteria	Pseudomonadales	Moraxellaceae	Acinetobacter
470.147	Acinetobacter baumannii strain ABBL141		Proteobacteria	Gammaproteobacteria	Pseudomonadales	Moraxellaceae	Acinetobacter
470.149	Acinetobacter baumannii strain ABBL142		Proteobacteria	Gammaproteobacteria	Pseudomonadales	Moraxellaceae	Acinetobacter
470.147	Acinetobacter baumannii strain ABBL143		Proteobacteria	Gammaproteobacteria	Pseudomonadales	Moraxellaceae	Acinetobacter
470.149	Acinetobacter baumannii strain ABBL144		Proteobacteria	Gammaproteobacteria	Pseudomonadales	Moraxellaceae	Acinetobacter
470.148	Acinetobacter baumannii strain ABBL147		Proteobacteria	Gammaproteobacteria	Pseudomonadales	Moraxellaceae	Acinetobacter
470.149	Acinetobacter baumannii strain ABBL149		Proteobacteria	Gammaproteobacteria	Pseudomonadales	Moraxellaceae	Acinetobacter
470.182	Acinetobacter baumannii strain AbMDR-GLH1		Proteobacteria	Gammaproteobacteria	Pseudomonadales	Moraxellaceae	Acinetobacter
470.182	Acinetobacter baumannii strain AbMDR-GLH10		Proteobacteria	Gammaproteobacteria	Pseudomonadales	Moraxellaceae	Acinetobacter
470.182	Acinetobacter baumannii strain AbMDR-GLH11		Proteobacteria	Gammaproteobacteria	Pseudomonadales	Moraxellaceae	Acinetobacter
470.181	Acinetobacter baumannii strain AbMDR-GLH2		Proteobacteria	Gammaproteobacteria	Pseudomonadales	Moraxellaceae	Acinetobacter
470.181	Acinetobacter baumannii strain AbMDR-GLH3		Proteobacteria	Gammaproteobacteria	Pseudomonadales	Moraxellaceae	Acinetobacter
470.182	Acinetobacter baumannii strain AbMDR-GLH4		Proteobacteria	Gammaproteobacteria	Pseudomonadales	Moraxellaceae	Acinetobacter
470.181	Acinetobacter baumannii strain AbMDR-GLH5		Proteobacteria	Gammaproteobacteria	Pseudomonadales	Moraxellaceae	Acinetobacter
470.182	Acinetobacter baumannii strain AbMDR-GLH6		Proteobacteria	Gammaproteobacteria	Pseudomonadales	Moraxellaceae	Acinetobacter
470.181	Acinetobacter baumannii strain AbMDR-GLH7		Proteobacteria	Gammaproteobacteria	Pseudomonadales	Moraxellaceae	Acinetobacter
470.182	Acinetobacter baumannii strain AbMDR-GLH8		Proteobacteria	Gammaproteobacteria	Pseudomonadales	Moraxellaceae	Acinetobacter
470.182	Acinetobacter baumannii strain AbMDR-GLH9		Proteobacteria	Gammaproteobacteria	Pseudomonadales	Moraxellaceae	Acinetobacter
470.148	Acinetobacter baumannii strain ABOB01		Proteobacteria	Gammaproteobacteria	Pseudomonadales	Moraxellaceae	Acinetobacter
470.15	Acinetobacter baumannii strain ABOB02		Proteobacteria	Gammaproteobacteria	Pseudomonadales	Moraxellaceae	Acinetobacter
470.149	Acinetobacter baumannii strain ABOB03		Proteobacteria	Gammaproteobacteria	Pseudomonadales	Moraxellaceae	Acinetobacter
470.149	Acinetobacter baumannii strain ABOB04		Proteobacteria	Gammaproteobacteria	Pseudomonadales	Moraxellaceae	Acinetobacter
470.15	Acinetobacter baumannii strain ABOB04_a		Proteobacteria	Gammaproteobacteria	Pseudomonadales	Moraxellaceae	Acinetobacter
470.148	Acinetobacter baumannii strain ABOB04_b		Proteobacteria	Gammaproteobacteria	Pseudomonadales	Moraxellaceae	Acinetobacter
470.149	Acinetobacter baumannii strain ABOB06		Proteobacteria	Gammaproteobacteria	Pseudomonadales	Moraxellaceae	Acinetobacter
470.148	Acinetobacter baumannii strain ABOB06_a		Proteobacteria	Gammaproteobacteria	Pseudomonadales	Moraxellaceae	Acinetobacter
470.149	Acinetobacter baumannii strain ABOB07		Proteobacteria	Gammaproteobacteria	Pseudomonadales	Moraxellaceae	Acinetobacter
470.148	Acinetobacter baumannii strain ABOB08		Proteobacteria	Gammaproteobacteria	Pseudomonadales	Moraxellaceae	Acinetobacter
470.149	Acinetobacter baumannii strain ABOB09		Proteobacteria	Gammaproteobacteria	Pseudomonadales	Moraxellaceae	Acinetobacter
470.148	Acinetobacter baumannii strain ABOB10		Proteobacteria	Gammaproteobacteria	Pseudomonadales	Moraxellaceae	Acinetobacter
470.148	Acinetobacter baumannii strain ABOB11		Proteobacteria	Gammaproteobacteria	Pseudomonadales	Moraxellaceae	Acinetobacter
470.15	Acinetobacter baumannii strain ABOB12		Proteobacteria	Gammaproteobacteria	Pseudomonadales	Moraxellaceae	Acinetobacter
470.148	Acinetobacter baumannii strain ABOB15		Proteobacteria	Gammaproteobacteria	Pseudomonadales	Moraxellaceae	Acinetobacter
470.148	Acinetobacter baumannii strain ABOB16		Proteobacteria	Gammaproteobacteria	Pseudomonadales	Moraxellaceae	Acinetobacter
470.15	Acinetobacter baumannii strain ABOBEN		Proteobacteria	Gammaproteobacteria	Pseudomonadales	Moraxellaceae	Acinetobacter
470.129	Acinetobacter baumannii strain AC29		Proteobacteria	Gammaproteobacteria	Pseudomonadales	Moraxellaceae	Acinetobacter
470.151	Acinetobacter baumannii strain ACMH-6200		Proteobacteria	Gammaproteobacteria	Pseudomonadales	Moraxellaceae	Acinetobacter
470.151	Acinetobacter baumannii strain ACMH-6201		Proteobacteria	Gammaproteobacteria	Pseudomonadales	Moraxellaceae	Acinetobacter
470.158	Acinetobacter baumannii strain ATCC 17978-mff		Proteobacteria	Gammaproteobacteria	Pseudomonadales	Moraxellaceae	Acinetobacter
470.187	Acinetobacter baumannii strain B		Proteobacteria	Gammaproteobacteria	Pseudomonadales	Moraxellaceae	Acinetobacter
470.158	Acinetobacter baumannii strain B11911		Proteobacteria	Gammaproteobacteria	Pseudomonadales	Moraxellaceae	Acinetobacter
470.157	Acinetobacter baumannii strain B8300		Proteobacteria	Gammaproteobacteria	Pseudomonadales	Moraxellaceae	Acinetobacter
470.158	Acinetobacter baumannii strain B8342		Proteobacteria	Gammaproteobacteria	Pseudomonadales	Moraxellaceae	Acinetobacter
470.129	Acinetobacter baumannii strain BR097		Proteobacteria	Gammaproteobacteria	Pseudomonadales	Moraxellaceae	Acinetobacter
470.129	Acinetobacter baumannii strain BU310		Proteobacteria	Gammaproteobacteria	Pseudomonadales	Moraxellaceae	Acinetobacter
470.188	Acinetobacter baumannii strain C		Proteobacteria	Gammaproteobacteria	Pseudomonadales	Moraxellaceae	Acinetobacter
470.136	Acinetobacter baumannii strain CCBH5233		Proteobacteria	Gammaproteobacteria	Pseudomonadales	Moraxellaceae	Acinetobacter
470.131	Acinetobacter baumannii strain CR17		Proteobacteria	Gammaproteobacteria	Pseudomonadales	Moraxellaceae	Acinetobacter
470.131	Acinetobacter baumannii strain CSO1		Proteobacteria	Gammaproteobacteria	Pseudomonadales	Moraxellaceae	Acinetobacter
470.187	Acinetobacter baumannii strain D		Proteobacteria	Gammaproteobacteria	Pseudomonadales	Moraxellaceae	Acinetobacter
470.176	Acinetobacter baumannii strain D13		Proteobacteria	Gammaproteobacteria	Pseudomonadales	Moraxellaceae	Acinetobacter
470.175	Acinetobacter baumannii strain D2		Proteobacteria	Gammaproteobacteria	Pseudomonadales	Moraxellaceae	Acinetobacter
470.175	Acinetobacter baumannii strain D30		Proteobacteria	Gammaproteobacteria	Pseudomonadales	Moraxellaceae	Acinetobacter
470.176	Acinetobacter baumannii strain D3208		Proteobacteria	Gammaproteobacteria	Pseudomonadales	Moraxellaceae	Acinetobacter
470.14	Acinetobacter baumannii strain D36		Proteobacteria	Gammaproteobacteria	Pseudomonadales	Moraxellaceae	Acinetobacter
470.175	Acinetobacter baumannii strain D62		Proteobacteria	Gammaproteobacteria	Pseudomonadales	Moraxellaceae	Acinetobacter
470.175	Acinetobacter baumannii strain D78		Proteobacteria	Gammaproteobacteria	Pseudomonadales	Moraxellaceae	Acinetobacter
470.175	Acinetobacter baumannii strain D81		Proteobacteria	Gammaproteobacteria	Pseudomonadales	Moraxellaceae	Acinetobacter
470.187	Acinetobacter baumannii strain E		Proteobacteria	Gammaproteobacteria	Pseudomonadales	Moraxellaceae	Acinetobacter
470.187	Acinetobacter baumannii strain F		Proteobacteria	Gammaproteobacteria	Pseudomonadales	Moraxellaceae	Acinetobacter
470.174	Acinetobacter baumannii strain FDAARGOS_123		Proteobacteria	Gammaproteobacteria	Pseudomonadales	Moraxellaceae	Acinetobacter
470.174	Acinetobacter baumannii strain FDAARGOS_131		Proteobacteria	Gammaproteobacteria	Pseudomonadales	Moraxellaceae	Acinetobacter
470.188	Acinetobacter baumannii strain G		Proteobacteria	Gammaproteobacteria	Pseudomonadales	Moraxellaceae	Acinetobacter
470.176	Acinetobacter baumannii strain G7		Proteobacteria	Gammaproteobacteria	Pseudomonadales	Moraxellaceae	Acinetobacter
470.13	Acinetobacter baumannii strain GTC 03322		Proteobacteria	Gammaproteobacteria	Pseudomonadales	Moraxellaceae	Acinetobacter
470.13	Acinetobacter baumannii strain GTC 03323		Proteobacteria	Gammaproteobacteria	Pseudomonadales	Moraxellaceae	Acinetobacter
470.135	Acinetobacter baumannii strain GTC 03324		Proteobacteria	Gammaproteobacteria	Pseudomonadales	Moraxellaceae	Acinetobacter
470.131	Acinetobacter baumannii strain GTC 03325		Proteobacteria	Gammaproteobacteria	Pseudomonadales	Moraxellaceae	Acinetobacter
470.13	Acinetobacter baumannii strain GTC 03328		Proteobacteria	Gammaproteobacteria	Pseudomonadales	Moraxellaceae	Acinetobacter
470.13	Acinetobacter baumannii strain GTC 03329		Proteobacteria	Gammaproteobacteria	Pseudomonadales	Moraxellaceae	Acinetobacter
470.177	Acinetobacter baumannii strain HUMC1		Proteobacteria	Gammaproteobacteria	Pseudomonadales	Moraxellaceae	Acinetobacter
470.188	Acinetobacter baumannii strain I		Proteobacteria	Gammaproteobacteria	Pseudomonadales	Moraxellaceae	Acinetobacter
470.176	Acinetobacter baumannii strain IITR88		Proteobacteria	Gammaproteobacteria	Pseudomonadales	Moraxellaceae	Acinetobacter
470.188	Acinetobacter baumannii strain J		Proteobacteria	Gammaproteobacteria	Pseudomonadales	Moraxellaceae	Acinetobacter
470.135	Acinetobacter baumannii strain J133		Proteobacteria	Gammaproteobacteria	Pseudomonadales	Moraxellaceae	Acinetobacter
470.135	Acinetobacter baumannii strain J2770		Proteobacteria	Gammaproteobacteria	Pseudomonadales	Moraxellaceae	Acinetobacter
470.135	Acinetobacter baumannii strain J65		Proteobacteria	Gammaproteobacteria	Pseudomonadales	Moraxellaceae	Acinetobacter
470.188	Acinetobacter baumannii strain K		Proteobacteria	Gammaproteobacteria	Pseudomonadales	Moraxellaceae	Acinetobacter
470.176	Acinetobacter baumannii strain KBN10P02143		Proteobacteria	Gammaproteobacteria	Pseudomonadales	Moraxellaceae	Acinetobacter
470.187	Acinetobacter baumannii strain L		Proteobacteria	Gammaproteobacteria	Pseudomonadales	Moraxellaceae	Acinetobacter
470.137	Acinetobacter baumannii strain LUH_6220		Proteobacteria	Gammaproteobacteria	Pseudomonadales	Moraxellaceae	Acinetobacter
470.136	Acinetobacter baumannii strain LUH_7841		Proteobacteria	Gammaproteobacteria	Pseudomonadales	Moraxellaceae	Acinetobacter
470.188	Acinetobacter baumannii strain M		Proteobacteria	Gammaproteobacteria	Pseudomonadales	Moraxellaceae	Acinetobacter
470.135	Acinetobacter baumannii strain M1		Proteobacteria	Gammaproteobacteria	Pseudomonadales	Moraxellaceae	Acinetobacter
470.135	Acinetobacter baumannii strain M2		Proteobacteria	Gammaproteobacteria	Pseudomonadales	Moraxellaceae	Acinetobacter
470.141	Acinetobacter baumannii strain MAL		Proteobacteria	Gammaproteobacteria	Pseudomonadales	Moraxellaceae	Acinetobacter
470.183	Acinetobacter baumannii strain MEX11594		Proteobacteria	Gammaproteobacteria	Pseudomonadales	Moraxellaceae	Acinetobacter
470.156	Acinetobacter baumannii strain MRSN15038		Proteobacteria	Gammaproteobacteria	Pseudomonadales	Moraxellaceae	Acinetobacter
470.156	Acinetobacter baumannii strain MRSN15084		Proteobacteria	Gammaproteobacteria	Pseudomonadales	Moraxellaceae	Acinetobacter
470.124	Acinetobacter baumannii strain MRSN16874		Proteobacteria	Gammaproteobacteria	Pseudomonadales	Moraxellaceae	Acinetobacter
470.156	Acinetobacter baumannii strain MRSN16874		Proteobacteria	Gammaproteobacteria	Pseudomonadales	Moraxellaceae	Acinetobacter
470.136	Acinetobacter baumannii strain MRSN16875		Proteobacteria	Gammaproteobacteria	Pseudomonadales	Moraxellaceae	Acinetobacter
470.155	Acinetobacter baumannii strain MRSN16881		Proteobacteria	Gammaproteobacteria	Pseudomonadales	Moraxellaceae	Acinetobacter
470.155	Acinetobacter baumannii strain MRSN16882		Proteobacteria	Gammaproteobacteria	Pseudomonadales	Moraxellaceae	Acinetobacter
470.155	Acinetobacter baumannii strain MRSN16896		Proteobacteria	Gammaproteobacteria	Pseudomonadales	Moraxellaceae	Acinetobacter
470.136	Acinetobacter baumannii strain MRSN16897		Proteobacteria	Gammaproteobacteria	Pseudomonadales	Moraxellaceae	Acinetobacter
470.155	Acinetobacter baumannii strain MRSN16898		Proteobacteria	Gammaproteobacteria	Pseudomonadales	Moraxellaceae	Acinetobacter
470.155	Acinetobacter baumannii strain MRSN16901		Proteobacteria	Gammaproteobacteria	Pseudomonadales	Moraxellaceae	Acinetobacter
470.155	Acinetobacter baumannii strain MRSN17592		Proteobacteria	Gammaproteobacteria	Pseudomonadales	Moraxellaceae	Acinetobacter
470.155	Acinetobacter baumannii strain MRSN17593		Proteobacteria	Gammaproteobacteria	Pseudomonadales	Moraxellaceae	Acinetobacter
470.156	Acinetobacter baumannii strain MRSN20315		Proteobacteria	Gammaproteobacteria	Pseudomonadales	Moraxellaceae	Acinetobacter
470.156	Acinetobacter baumannii strain MRSN20755		Proteobacteria	Gammaproteobacteria	Pseudomonadales	Moraxellaceae	Acinetobacter
470.156	Acinetobacter baumannii strain MRSN3941		Proteobacteria	Gammaproteobacteria	Pseudomonadales	Moraxellaceae	Acinetobacter
470.156	Acinetobacter baumannii strain MRSN4119		Proteobacteria	Gammaproteobacteria	Pseudomonadales	Moraxellaceae	Acinetobacter
470.156	Acinetobacter baumannii strain MRSN5540		Proteobacteria	Gammaproteobacteria	Pseudomonadales	Moraxellaceae	Acinetobacter
470.156	Acinetobacter baumannii strain MRSN6269		Proteobacteria	Gammaproteobacteria	Pseudomonadales	Moraxellaceae	Acinetobacter
470.156	Acinetobacter baumannii strain MRSN6273		Proteobacteria	Gammaproteobacteria	Pseudomonadales	Moraxellaceae	Acinetobacter
470.156	Acinetobacter baumannii strain MRSN7081		Proteobacteria	Gammaproteobacteria	Pseudomonadales	Moraxellaceae	Acinetobacter
470.132	Acinetobacter baumannii strain NBRC 109757		Proteobacteria	Gammaproteobacteria	Pseudomonadales	Moraxellaceae	Acinetobacter
470.13	Acinetobacter baumannii strain NBRC 110489		Proteobacteria	Gammaproteobacteria	Pseudomonadales	Moraxellaceae	Acinetobacter
470.131	Acinetobacter baumannii strain NBRC 110490		Proteobacteria	Gammaproteobacteria	Pseudomonadales	Moraxellaceae	Acinetobacter
470.132	Acinetobacter baumannii strain NBRC 110491		Proteobacteria	Gammaproteobacteria	Pseudomonadales	Moraxellaceae	Acinetobacter
470.132	Acinetobacter baumannii strain NBRC 110492		Proteobacteria	Gammaproteobacteria	Pseudomonadales	Moraxellaceae	Acinetobacter
470.13	Acinetobacter baumannii strain NBRC 110493		Proteobacteria	Gammaproteobacteria	Pseudomonadales	Moraxellaceae	Acinetobacter
470.132	Acinetobacter baumannii strain NBRC 110494		Proteobacteria	Gammaproteobacteria	Pseudomonadales	Moraxellaceae	Acinetobacter
470.13	Acinetobacter baumannii strain NBRC 110495		Proteobacteria	Gammaproteobacteria	Pseudomonadales	Moraxellaceae	Acinetobacter
470.187	Acinetobacter baumannii strain NCTC 13423		Proteobacteria	Gammaproteobacteria	Pseudomonadales	Moraxellaceae	Acinetobacter
470.137	Acinetobacter baumannii strain NM3		Proteobacteria	Gammaproteobacteria	Pseudomonadales	Moraxellaceae	Acinetobacter
470.132	Acinetobacter baumannii strain ORAB01		Proteobacteria	Gammaproteobacteria	Pseudomonadales	Moraxellaceae	Acinetobacter
470.132	Acinetobacter baumannii strain ORAB02		Proteobacteria	Gammaproteobacteria	Pseudomonadales	Moraxellaceae	Acinetobacter
470.132	Acinetobacter baumannii strain ORAB03		Proteobacteria	Gammaproteobacteria	Pseudomonadales	Moraxellaceae	Acinetobacter
470.132	Acinetobacter baumannii strain ORAB08		Proteobacteria	Gammaproteobacteria	Pseudomonadales	Moraxellaceae	Acinetobacter
470.132	Acinetobacter baumannii strain ORAB09		Proteobacteria	Gammaproteobacteria	Pseudomonadales	Moraxellaceae	Acinetobacter
470.132	Acinetobacter baumannii strain ORAB10		Proteobacteria	Gammaproteobacteria	Pseudomonadales	Moraxellaceae	Acinetobacter
470.133	Acinetobacter baumannii strain ORAB13		Proteobacteria	Gammaproteobacteria	Pseudomonadales	Moraxellaceae	Acinetobacter
470.133	Acinetobacter baumannii strain ORAB14		Proteobacteria	Gammaproteobacteria	Pseudomonadales	Moraxellaceae	Acinetobacter
470.133	Acinetobacter baumannii strain ORAB15		Proteobacteria	Gammaproteobacteria	Pseudomonadales	Moraxellaceae	Acinetobacter
470.133	Acinetobacter baumannii strain ORAB16		Proteobacteria	Gammaproteobacteria	Pseudomonadales	Moraxellaceae	Acinetobacter
470.133	Acinetobacter baumannii strain ORAB17		Proteobacteria	Gammaproteobacteria	Pseudomonadales	Moraxellaceae	Acinetobacter
470.133	Acinetobacter baumannii strain ORAB18		Proteobacteria	Gammaproteobacteria	Pseudomonadales	Moraxellaceae	Acinetobacter
470.133	Acinetobacter baumannii strain ORAB19		Proteobacteria	Gammaproteobacteria	Pseudomonadales	Moraxellaceae	Acinetobacter
470.181	Acinetobacter baumannii strain ORAB21		Proteobacteria	Gammaproteobacteria	Pseudomonadales	Moraxellaceae	Acinetobacter
470.177	Acinetobacter baumannii strain ORAB23		Proteobacteria	Gammaproteobacteria	Pseudomonadales	Moraxellaceae	Acinetobacter
470.181	Acinetobacter baumannii strain ORAB6b		Proteobacteria	Gammaproteobacteria	Pseudomonadales	Moraxellaceae	Acinetobacter
470.177	Acinetobacter baumannii strain ORABAshR		Proteobacteria	Gammaproteobacteria	Pseudomonadales	Moraxellaceae	Acinetobacter
470.181	Acinetobacter baumannii strain ORABMayT		Proteobacteria	Gammaproteobacteria	Pseudomonadales	Moraxellaceae	Acinetobacter
470.177	Acinetobacter baumannii strain ORABRicT		Proteobacteria	Gammaproteobacteria	Pseudomonadales	Moraxellaceae	Acinetobacter
470.177	Acinetobacter baumannii strain ORABSC		Proteobacteria	Gammaproteobacteria	Pseudomonadales	Moraxellaceae	Acinetobacter
470.175	Acinetobacter baumannii strain RBH3		Proteobacteria	Gammaproteobacteria	Pseudomonadales	Moraxellaceae	Acinetobacter
470.136	Acinetobacter baumannii strain RUH1486		Proteobacteria	Gammaproteobacteria	Pseudomonadales	Moraxellaceae	Acinetobacter
470.135	Acinetobacter baumannii strain S10		Proteobacteria	Gammaproteobacteria	Pseudomonadales	Moraxellaceae	Acinetobacter
470.136	Acinetobacter baumannii strain S11		Proteobacteria	Gammaproteobacteria	Pseudomonadales	Moraxellaceae	Acinetobacter
470.135	Acinetobacter baumannii strain S19		Proteobacteria	Gammaproteobacteria	Pseudomonadales	Moraxellaceae	Acinetobacter
470.136	Acinetobacter baumannii strain S36		Proteobacteria	Gammaproteobacteria	Pseudomonadales	Moraxellaceae	Acinetobacter
470.136	Acinetobacter baumannii strain S46		Proteobacteria	Gammaproteobacteria	Pseudomonadales	Moraxellaceae	Acinetobacter
470.158	Acinetobacter baumannii strain SP1917		Proteobacteria	Gammaproteobacteria	Pseudomonadales	Moraxellaceae	Acinetobacter
470.129	Acinetobacter baumannii strain TCM206		Proteobacteria	Gammaproteobacteria	Pseudomonadales	Moraxellaceae	Acinetobacter
470.14	Acinetobacter baumannii strain TCM331		Proteobacteria	Gammaproteobacteria	Pseudomonadales	Moraxellaceae	Acinetobacter
470.157	Acinetobacter baumannii strain TTU2014-131AME		Proteobacteria	Gammaproteobacteria	Pseudomonadales	Moraxellaceae	Acinetobacter
470.134	Acinetobacter baumannii strain UH175_674		Proteobacteria	Gammaproteobacteria	Pseudomonadales	Moraxellaceae	Acinetobacter
470.763	Acinetobacter baumannii strain UH243_33		Proteobacteria	Gammaproteobacteria	Pseudomonadales	Moraxellaceae	Acinetobacter
470.133	Acinetobacter baumannii strain UH381_484		Proteobacteria	Gammaproteobacteria	Pseudomonadales	Moraxellaceae	Acinetobacter
470.134	Acinetobacter baumannii strain UH475_361		Proteobacteria	Gammaproteobacteria	Pseudomonadales	Moraxellaceae	Acinetobacter
470.134	Acinetobacter baumannii strain UH514_289		Proteobacteria	Gammaproteobacteria	Pseudomonadales	Moraxellaceae	Acinetobacter
470.134	Acinetobacter baumannii strain UH592_583		Proteobacteria	Gammaproteobacteria	Pseudomonadales	Moraxellaceae	Acinetobacter
470.134	Acinetobacter baumannii strain UH592_595		Proteobacteria	Gammaproteobacteria	Pseudomonadales	Moraxellaceae	Acinetobacter
470.134	Acinetobacter baumannii strain UH592_599		Proteobacteria	Gammaproteobacteria	Pseudomonadales	Moraxellaceae	Acinetobacter
470.134	Acinetobacter baumannii strain UH66_253		Proteobacteria	Gammaproteobacteria	Pseudomonadales	Moraxellaceae	Acinetobacter
470.133	Acinetobacter baumannii strain UH66_271		Proteobacteria	Gammaproteobacteria	Pseudomonadales	Moraxellaceae	Acinetobacter
470.134	Acinetobacter baumannii strain WA2859		Proteobacteria	Gammaproteobacteria	Pseudomonadales	Moraxellaceae	Acinetobacter
470.175	Acinetobacter baumannii strain WM98		Proteobacteria	Gammaproteobacteria	Pseudomonadales	Moraxellaceae	Acinetobacter
470.137	Acinetobacter baumannii strain XH386		Proteobacteria	Gammaproteobacteria	Pseudomonadales	Moraxellaceae	Acinetobacter
470.187	Acinetobacter baumannii strain XH856		Proteobacteria	Gammaproteobacteria	Pseudomonadales	Moraxellaceae	Acinetobacter
470.187	Acinetobacter baumannii strain XH857		Proteobacteria	Gammaproteobacteria	Pseudomonadales	Moraxellaceae	Acinetobacter
470.187	Acinetobacter baumannii strain XH858		Proteobacteria	Gammaproteobacteria	Pseudomonadales	Moraxellaceae	Acinetobacter
470.187	Acinetobacter baumannii strain XH859		Proteobacteria	Gammaproteobacteria	Pseudomonadales	Moraxellaceae	Acinetobacter
470.186	Acinetobacter baumannii strain XH860		Proteobacteria	Gammaproteobacteria	Pseudomonadales	Moraxellaceae	Acinetobacter
470.182	Acinetobacter baumannii strain YU-R612		Proteobacteria	Gammaproteobacteria	Pseudomonadales	Moraxellaceae	Acinetobacter
470.567	Acinetobacter baumannii T122		Proteobacteria	Gammaproteobacteria	Pseudomonadales	Moraxellaceae	Acinetobacter
470.568	Acinetobacter baumannii T173		Proteobacteria	Gammaproteobacteria	Pseudomonadales	Moraxellaceae	Acinetobacter
470.562	Acinetobacter baumannii T185		Proteobacteria	Gammaproteobacteria	Pseudomonadales	Moraxellaceae	Acinetobacter
470.563	Acinetobacter baumannii T188		Proteobacteria	Gammaproteobacteria	Pseudomonadales	Moraxellaceae	Acinetobacter
470.569	Acinetobacter baumannii T214		Proteobacteria	Gammaproteobacteria	Pseudomonadales	Moraxellaceae	Acinetobacter
470.564	Acinetobacter baumannii T229		Proteobacteria	Gammaproteobacteria	Pseudomonadales	Moraxellaceae	Acinetobacter
470.533	Acinetobacter baumannii T25		Proteobacteria	Gammaproteobacteria	Pseudomonadales	Moraxellaceae	Acinetobacter
470.565	Acinetobacter baumannii T258		Proteobacteria	Gammaproteobacteria	Pseudomonadales	Moraxellaceae	Acinetobacter
470.566	Acinetobacter baumannii T271		Proteobacteria	Gammaproteobacteria	Pseudomonadales	Moraxellaceae	Acinetobacter
470.561	Acinetobacter baumannii T7		Proteobacteria	Gammaproteobacteria	Pseudomonadales	Moraxellaceae	Acinetobacter
470.56	Acinetobacter baumannii T87		Proteobacteria	Gammaproteobacteria	Pseudomonadales	Moraxellaceae	Acinetobacter
980514	Acinetobacter baumannii TCDC-AB0715		Proteobacteria	Gammaproteobacteria	Pseudomonadales	Moraxellaceae	Acinetobacter
1.31513e+06	Acinetobacter baumannii TG00314		Proteobacteria	Gammaproteobacteria	Pseudomonadales	Moraxellaceae	Acinetobacter
1.31514e+06	Acinetobacter baumannii TG02011		Proteobacteria	Gammaproteobacteria	Pseudomonadales	Moraxellaceae	Acinetobacter
1.31514e+06	Acinetobacter baumannii TG02017		Proteobacteria	Gammaproteobacteria	Pseudomonadales	Moraxellaceae	Acinetobacter
1.31514e+06	Acinetobacter baumannii TG07725		Proteobacteria	Gammaproteobacteria	Pseudomonadales	Moraxellaceae	Acinetobacter
1.31514e+06	Acinetobacter baumannii TG15233		Proteobacteria	Gammaproteobacteria	Pseudomonadales	Moraxellaceae	Acinetobacter
1.31514e+06	Acinetobacter baumannii TG15234		Proteobacteria	Gammaproteobacteria	Pseudomonadales	Moraxellaceae	Acinetobacter
1.31514e+06	Acinetobacter baumannii TG15236		Proteobacteria	Gammaproteobacteria	Pseudomonadales	Moraxellaceae	Acinetobacter
1.31514e+06	Acinetobacter baumannii TG15237		Proteobacteria	Gammaproteobacteria	Pseudomonadales	Moraxellaceae	Acinetobacter
1.31514e+06	Acinetobacter baumannii TG15238		Proteobacteria	Gammaproteobacteria	Pseudomonadales	Moraxellaceae	Acinetobacter
1.31514e+06	Acinetobacter baumannii TG15239		Proteobacteria	Gammaproteobacteria	Pseudomonadales	Moraxellaceae	Acinetobacter
1.31514e+06	Acinetobacter baumannii TG15240		Proteobacteria	Gammaproteobacteria	Pseudomonadales	Moraxellaceae	Acinetobacter
1.31515e+06	Acinetobacter baumannii TG15241		Proteobacteria	Gammaproteobacteria	Pseudomonadales	Moraxellaceae	Acinetobacter
1.31515e+06	Acinetobacter baumannii TG15242		Proteobacteria	Gammaproteobacteria	Pseudomonadales	Moraxellaceae	Acinetobacter
1.22129e+06	Acinetobacter baumannii TG19582		Proteobacteria	Gammaproteobacteria	Pseudomonadales	Moraxellaceae	Acinetobacter
1.31515e+06	Acinetobacter baumannii TG2012		Proteobacteria	Gammaproteobacteria	Pseudomonadales	Moraxellaceae	Acinetobacter
1.31515e+06	Acinetobacter baumannii TG2013		Proteobacteria	Gammaproteobacteria	Pseudomonadales	Moraxellaceae	Acinetobacter
1.31515e+06	Acinetobacter baumannii TG2014		Proteobacteria	Gammaproteobacteria	Pseudomonadales	Moraxellaceae	Acinetobacter
1.31515e+06	Acinetobacter baumannii TG20277		Proteobacteria	Gammaproteobacteria	Pseudomonadales	Moraxellaceae	Acinetobacter
1.31515e+06	Acinetobacter baumannii TG20546		Proteobacteria	Gammaproteobacteria	Pseudomonadales	Moraxellaceae	Acinetobacter
1.31515e+06	Acinetobacter baumannii TG22110		Proteobacteria	Gammaproteobacteria	Pseudomonadales	Moraxellaceae	Acinetobacter
1.31516e+06	Acinetobacter baumannii TG22112		Proteobacteria	Gammaproteobacteria	Pseudomonadales	Moraxellaceae	Acinetobacter
1.31516e+06	Acinetobacter baumannii TG22142		Proteobacteria	Gammaproteobacteria	Pseudomonadales	Moraxellaceae	Acinetobacter
1.31516e+06	Acinetobacter baumannii TG22146		Proteobacteria	Gammaproteobacteria	Pseudomonadales	Moraxellaceae	Acinetobacter
1.31516e+06	Acinetobacter baumannii TG22148		Proteobacteria	Gammaproteobacteria	Pseudomonadales	Moraxellaceae	Acinetobacter
1.31516e+06	Acinetobacter baumannii TG22150		Proteobacteria	Gammaproteobacteria	Pseudomonadales	Moraxellaceae	Acinetobacter
1.31516e+06	Acinetobacter baumannii TG22190		Proteobacteria	Gammaproteobacteria	Pseudomonadales	Moraxellaceae	Acinetobacter
1.31516e+06	Acinetobacter baumannii TG22192		Proteobacteria	Gammaproteobacteria	Pseudomonadales	Moraxellaceae	Acinetobacter
1.31516e+06	Acinetobacter baumannii TG22194		Proteobacteria	Gammaproteobacteria	Pseudomonadales	Moraxellaceae	Acinetobacter
1.31516e+06	Acinetobacter baumannii TG22196		Proteobacteria	Gammaproteobacteria	Pseudomonadales	Moraxellaceae	Acinetobacter
1.31516e+06	Acinetobacter baumannii TG22198		Proteobacteria	Gammaproteobacteria	Pseudomonadales	Moraxellaceae	Acinetobacter
1.31517e+06	Acinetobacter baumannii TG22202		Proteobacteria	Gammaproteobacteria	Pseudomonadales	Moraxellaceae	Acinetobacter
1.31517e+06	Acinetobacter baumannii TG22204		Proteobacteria	Gammaproteobacteria	Pseudomonadales	Moraxellaceae	Acinetobacter
1.31517e+06	Acinetobacter baumannii TG22212		Proteobacteria	Gammaproteobacteria	Pseudomonadales	Moraxellaceae	Acinetobacter
1.31517e+06	Acinetobacter baumannii TG22214		Proteobacteria	Gammaproteobacteria	Pseudomonadales	Moraxellaceae	Acinetobacter
1.31517e+06	Acinetobacter baumannii TG22332		Proteobacteria	Gammaproteobacteria	Pseudomonadales	Moraxellaceae	Acinetobacter
1.31517e+06	Acinetobacter baumannii TG22336		Proteobacteria	Gammaproteobacteria	Pseudomonadales	Moraxellaceae	Acinetobacter
1.31517e+06	Acinetobacter baumannii TG27295		Proteobacteria	Gammaproteobacteria	Pseudomonadales	Moraxellaceae	Acinetobacter
1.31517e+06	Acinetobacter baumannii TG27299		Proteobacteria	Gammaproteobacteria	Pseudomonadales	Moraxellaceae	Acinetobacter
1.31517e+06	Acinetobacter baumannii TG27307		Proteobacteria	Gammaproteobacteria	Pseudomonadales	Moraxellaceae	Acinetobacter
1.31517e+06	Acinetobacter baumannii TG27311		Proteobacteria	Gammaproteobacteria	Pseudomonadales	Moraxellaceae	Acinetobacter
1.31518e+06	Acinetobacter baumannii TG27315		Proteobacteria	Gammaproteobacteria	Pseudomonadales	Moraxellaceae	Acinetobacter
1.31518e+06	Acinetobacter baumannii TG27319		Proteobacteria	Gammaproteobacteria	Pseudomonadales	Moraxellaceae	Acinetobacter
1.31518e+06	Acinetobacter baumannii TG27371		Proteobacteria	Gammaproteobacteria	Pseudomonadales	Moraxellaceae	Acinetobacter
1.31518e+06	Acinetobacter baumannii TG27379		Proteobacteria	Gammaproteobacteria	Pseudomonadales	Moraxellaceae	Acinetobacter
1.31518e+06	Acinetobacter baumannii TG27383		Proteobacteria	Gammaproteobacteria	Pseudomonadales	Moraxellaceae	Acinetobacter
1.31518e+06	Acinetobacter baumannii TG27387		Proteobacteria	Gammaproteobacteria	Pseudomonadales	Moraxellaceae	Acinetobacter
1.31518e+06	Acinetobacter baumannii TG27391		Proteobacteria	Gammaproteobacteria	Pseudomonadales	Moraxellaceae	Acinetobacter
1.31518e+06	Acinetobacter baumannii TG27395		Proteobacteria	Gammaproteobacteria	Pseudomonadales	Moraxellaceae	Acinetobacter
1.31518e+06	Acinetobacter baumannii TG27399		Proteobacteria	Gammaproteobacteria	Pseudomonadales	Moraxellaceae	Acinetobacter
1.31518e+06	Acinetobacter baumannii TG27407		Proteobacteria	Gammaproteobacteria	Pseudomonadales	Moraxellaceae	Acinetobacter
1.31519e+06	Acinetobacter baumannii TG27411		Proteobacteria	Gammaproteobacteria	Pseudomonadales	Moraxellaceae	Acinetobacter
1.10084e+06	Acinetobacter baumannii TYTH-1		Proteobacteria	Gammaproteobacteria	Pseudomonadales	Moraxellaceae	Acinetobacter
1.10084e+06	Acinetobacter baumannii TYTH-4		Proteobacteria	Gammaproteobacteria	Pseudomonadales	Moraxellaceae	Acinetobacter
1.10085e+06	Acinetobacter baumannii TYTH-5		Proteobacteria	Gammaproteobacteria	Pseudomonadales	Moraxellaceae	Acinetobacter
1.10085e+06	Acinetobacter baumannii TYTH-7		Proteobacteria	Gammaproteobacteria	Pseudomonadales	Moraxellaceae	Acinetobacter
1.39894e+06	Acinetobacter baumannii UH0207		Proteobacteria	Gammaproteobacteria	Pseudomonadales	Moraxellaceae	Acinetobacter
1.39894e+06	Acinetobacter baumannii UH0707		Proteobacteria	Gammaproteobacteria	Pseudomonadales	Moraxellaceae	Acinetobacter
1.39895e+06	Acinetobacter baumannii UH0807		Proteobacteria	Gammaproteobacteria	Pseudomonadales	Moraxellaceae	Acinetobacter
1.39895e+06	Acinetobacter baumannii UH10007		Proteobacteria	Gammaproteobacteria	Pseudomonadales	Moraxellaceae	Acinetobacter
1.39895e+06	Acinetobacter baumannii UH1007		Proteobacteria	Gammaproteobacteria	Pseudomonadales	Moraxellaceae	Acinetobacter
1.39895e+06	Acinetobacter baumannii UH10107		Proteobacteria	Gammaproteobacteria	Pseudomonadales	Moraxellaceae	Acinetobacter
470.664	Acinetobacter baumannii UH106_429		Proteobacteria	Gammaproteobacteria	Pseudomonadales	Moraxellaceae	Acinetobacter
470.662	Acinetobacter baumannii UH106_440		Proteobacteria	Gammaproteobacteria	Pseudomonadales	Moraxellaceae	Acinetobacter
470.659	Acinetobacter baumannii UH106_447		Proteobacteria	Gammaproteobacteria	Pseudomonadales	Moraxellaceae	Acinetobacter
1.39895e+06	Acinetobacter baumannii UH10707		Proteobacteria	Gammaproteobacteria	Pseudomonadales	Moraxellaceae	Acinetobacter
1.39895e+06	Acinetobacter baumannii UH10707 [PRJNA227030]		Proteobacteria	Gammaproteobacteria	Pseudomonadales	Moraxellaceae	Acinetobacter
1.39895e+06	Acinetobacter baumannii UH11608		Proteobacteria	Gammaproteobacteria	Pseudomonadales	Moraxellaceae	Acinetobacter
1.39895e+06	Acinetobacter baumannii UH12208		Proteobacteria	Gammaproteobacteria	Pseudomonadales	Moraxellaceae	Acinetobacter
1.39895e+06	Acinetobacter baumannii UH12308		Proteobacteria	Gammaproteobacteria	Pseudomonadales	Moraxellaceae	Acinetobacter
1.39895e+06	Acinetobacter baumannii UH12408		Proteobacteria	Gammaproteobacteria	Pseudomonadales	Moraxellaceae	Acinetobacter
470.733	Acinetobacter baumannii UH126_102		Proteobacteria	Gammaproteobacteria	Pseudomonadales	Moraxellaceae	Acinetobacter
470.731	Acinetobacter baumannii UH126_106		Proteobacteria	Gammaproteobacteria	Pseudomonadales	Moraxellaceae	Acinetobacter
470.727	Acinetobacter baumannii UH126_137		Proteobacteria	Gammaproteobacteria	Pseudomonadales	Moraxellaceae	Acinetobacter
1.39895e+06	Acinetobacter baumannii UH12808		Proteobacteria	Gammaproteobacteria	Pseudomonadales	Moraxellaceae	Acinetobacter
470.679	Acinetobacter baumannii UH129_404		Proteobacteria	Gammaproteobacteria	Pseudomonadales	Moraxellaceae	Acinetobacter
470.678	Acinetobacter baumannii UH129_408		Proteobacteria	Gammaproteobacteria	Pseudomonadales	Moraxellaceae	Acinetobacter
470.677	Acinetobacter baumannii UH129_409		Proteobacteria	Gammaproteobacteria	Pseudomonadales	Moraxellaceae	Acinetobacter
470.675	Acinetobacter baumannii UH129_415		Proteobacteria	Gammaproteobacteria	Pseudomonadales	Moraxellaceae	Acinetobacter
470.722	Acinetobacter baumannii UH134_167		Proteobacteria	Gammaproteobacteria	Pseudomonadales	Moraxellaceae	Acinetobacter
470.721	Acinetobacter baumannii UH134_168		Proteobacteria	Gammaproteobacteria	Pseudomonadales	Moraxellaceae	Acinetobacter
470.718	Acinetobacter baumannii UH134_192		Proteobacteria	Gammaproteobacteria	Pseudomonadales	Moraxellaceae	Acinetobacter
1.39896e+06	Acinetobacter baumannii UH13908		Proteobacteria	Gammaproteobacteria	Pseudomonadales	Moraxellaceae	Acinetobacter
1.39896e+06	Acinetobacter baumannii UH14508		Proteobacteria	Gammaproteobacteria	Pseudomonadales	Moraxellaceae	Acinetobacter
470.719	Acinetobacter baumannii UH149_188		Proteobacteria	Gammaproteobacteria	Pseudomonadales	Moraxellaceae	Acinetobacter
470.716	Acinetobacter baumannii UH149_200		Proteobacteria	Gammaproteobacteria	Pseudomonadales	Moraxellaceae	Acinetobacter
470.714	Acinetobacter baumannii UH149_222		Proteobacteria	Gammaproteobacteria	Pseudomonadales	Moraxellaceae	Acinetobacter
1.39896e+06	Acinetobacter baumannii UH15208		Proteobacteria	Gammaproteobacteria	Pseudomonadales	Moraxellaceae	Acinetobacter
1.39896e+06	Acinetobacter baumannii UH16008		Proteobacteria	Gammaproteobacteria	Pseudomonadales	Moraxellaceae	Acinetobacter
1.39896e+06	Acinetobacter baumannii UH16108		Proteobacteria	Gammaproteobacteria	Pseudomonadales	Moraxellaceae	Acinetobacter
1.39896e+06	Acinetobacter baumannii UH16208		Proteobacteria	Gammaproteobacteria	Pseudomonadales	Moraxellaceae	Acinetobacter
470.72	Acinetobacter baumannii UH17_182		Proteobacteria	Gammaproteobacteria	Pseudomonadales	Moraxellaceae	Acinetobacter
470.715	Acinetobacter baumannii UH17_202		Proteobacteria	Gammaproteobacteria	Pseudomonadales	Moraxellaceae	Acinetobacter
470.654	Acinetobacter baumannii UH17_465		Proteobacteria	Gammaproteobacteria	Pseudomonadales	Moraxellaceae	Acinetobacter
470.758	Acinetobacter baumannii UH17_52		Proteobacteria	Gammaproteobacteria	Pseudomonadales	Moraxellaceae	Acinetobacter
470.626	Acinetobacter baumannii UH175_677		Proteobacteria	Gammaproteobacteria	Pseudomonadales	Moraxellaceae	Acinetobacter
470.625	Acinetobacter baumannii UH175_679		Proteobacteria	Gammaproteobacteria	Pseudomonadales	Moraxellaceae	Acinetobacter
470.7	Acinetobacter baumannii UH184_295		Proteobacteria	Gammaproteobacteria	Pseudomonadales	Moraxellaceae	Acinetobacter
470.696	Acinetobacter baumannii UH184_309		Proteobacteria	Gammaproteobacteria	Pseudomonadales	Moraxellaceae	Acinetobacter
470.695	Acinetobacter baumannii UH184_310		Proteobacteria	Gammaproteobacteria	Pseudomonadales	Moraxellaceae	Acinetobacter
1.39896e+06	Acinetobacter baumannii UH18608		Proteobacteria	Gammaproteobacteria	Pseudomonadales	Moraxellaceae	Acinetobacter
470.69	Acinetobacter baumannii UH189_348		Proteobacteria	Gammaproteobacteria	Pseudomonadales	Moraxellaceae	Acinetobacter
470.689	Acinetobacter baumannii UH189_349		Proteobacteria	Gammaproteobacteria	Pseudomonadales	Moraxellaceae	Acinetobacter
470.688	Acinetobacter baumannii UH189_355		Proteobacteria	Gammaproteobacteria	Pseudomonadales	Moraxellaceae	Acinetobacter
470.634	Acinetobacter baumannii UH195_560		Proteobacteria	Gammaproteobacteria	Pseudomonadales	Moraxellaceae	Acinetobacter
470.632	Acinetobacter baumannii UH195_568		Proteobacteria	Gammaproteobacteria	Pseudomonadales	Moraxellaceae	Acinetobacter
470.63	Acinetobacter baumannii UH195_573		Proteobacteria	Gammaproteobacteria	Pseudomonadales	Moraxellaceae	Acinetobacter
1.39896e+06	Acinetobacter baumannii UH19608		Proteobacteria	Gammaproteobacteria	Pseudomonadales	Moraxellaceae	Acinetobacter
1.39896e+06	Acinetobacter baumannii UH19908		Proteobacteria	Gammaproteobacteria	Pseudomonadales	Moraxellaceae	Acinetobacter
1.39896e+06	Acinetobacter baumannii UH20108		Proteobacteria	Gammaproteobacteria	Pseudomonadales	Moraxellaceae	Acinetobacter
1.39897e+06	Acinetobacter baumannii UH2107		Proteobacteria	Gammaproteobacteria	Pseudomonadales	Moraxellaceae	Acinetobacter
470.651	Acinetobacter baumannii UH225_472		Proteobacteria	Gammaproteobacteria	Pseudomonadales	Moraxellaceae	Acinetobacter
470.642	Acinetobacter baumannii UH225_492		Proteobacteria	Gammaproteobacteria	Pseudomonadales	Moraxellaceae	Acinetobacter
470.641	Acinetobacter baumannii UH225_493		Proteobacteria	Gammaproteobacteria	Pseudomonadales	Moraxellaceae	Acinetobacter
1.39897e+06	Acinetobacter baumannii UH22908		Proteobacteria	Gammaproteobacteria	Pseudomonadales	Moraxellaceae	Acinetobacter
1.39897e+06	Acinetobacter baumannii UH2307		Proteobacteria	Gammaproteobacteria	Pseudomonadales	Moraxellaceae	Acinetobacter
470.743	Acinetobacter baumannii UH236_84		Proteobacteria	Gammaproteobacteria	Pseudomonadales	Moraxellaceae	Acinetobacter
470.742	Acinetobacter baumannii UH236_85		Proteobacteria	Gammaproteobacteria	Pseudomonadales	Moraxellaceae	Acinetobacter
470.741	Acinetobacter baumannii UH236_87		Proteobacteria	Gammaproteobacteria	Pseudomonadales	Moraxellaceae	Acinetobacter
470.766	Acinetobacter baumannii UH243_14		Proteobacteria	Gammaproteobacteria	Pseudomonadales	Moraxellaceae	Acinetobacter
470.759	Acinetobacter baumannii UH243_43		Proteobacteria	Gammaproteobacteria	Pseudomonadales	Moraxellaceae	Acinetobacter
470.757	Acinetobacter baumannii UH243_54		Proteobacteria	Gammaproteobacteria	Pseudomonadales	Moraxellaceae	Acinetobacter
470.756	Acinetobacter baumannii UH243_55		Proteobacteria	Gammaproteobacteria	Pseudomonadales	Moraxellaceae	Acinetobacter
470.755	Acinetobacter baumannii UH243_56		Proteobacteria	Gammaproteobacteria	Pseudomonadales	Moraxellaceae	Acinetobacter
470.754	Acinetobacter baumannii UH243_57		Proteobacteria	Gammaproteobacteria	Pseudomonadales	Moraxellaceae	Acinetobacter
470.748	Acinetobacter baumannii UH243_66		Proteobacteria	Gammaproteobacteria	Pseudomonadales	Moraxellaceae	Acinetobacter
470.747	Acinetobacter baumannii UH243_68		Proteobacteria	Gammaproteobacteria	Pseudomonadales	Moraxellaceae	Acinetobacter
470.746	Acinetobacter baumannii UH243_73		Proteobacteria	Gammaproteobacteria	Pseudomonadales	Moraxellaceae	Acinetobacter
1.39897e+06	Acinetobacter baumannii UH2707		Proteobacteria	Gammaproteobacteria	Pseudomonadales	Moraxellaceae	Acinetobacter
470.744	Acinetobacter baumannii UH280_81		Proteobacteria	Gammaproteobacteria	Pseudomonadales	Moraxellaceae	Acinetobacter
470.74	Acinetobacter baumannii UH280_92		Proteobacteria	Gammaproteobacteria	Pseudomonadales	Moraxellaceae	Acinetobacter
470.739	Acinetobacter baumannii UH280_93		Proteobacteria	Gammaproteobacteria	Pseudomonadales	Moraxellaceae	Acinetobacter
470.736	Acinetobacter baumannii UH280_99		Proteobacteria	Gammaproteobacteria	Pseudomonadales	Moraxellaceae	Acinetobacter
1.39897e+06	Acinetobacter baumannii UH2907		Proteobacteria	Gammaproteobacteria	Pseudomonadales	Moraxellaceae	Acinetobacter
470.685	Acinetobacter baumannii UH293_373		Proteobacteria	Gammaproteobacteria	Pseudomonadales	Moraxellaceae	Acinetobacter
470.684	Acinetobacter baumannii UH293_377		Proteobacteria	Gammaproteobacteria	Pseudomonadales	Moraxellaceae	Acinetobacter
470.676	Acinetobacter baumannii UH293_412		Proteobacteria	Gammaproteobacteria	Pseudomonadales	Moraxellaceae	Acinetobacter
470.693	Acinetobacter baumannii UH299_338		Proteobacteria	Gammaproteobacteria	Pseudomonadales	Moraxellaceae	Acinetobacter
470.692	Acinetobacter baumannii UH299_341		Proteobacteria	Gammaproteobacteria	Pseudomonadales	Moraxellaceae	Acinetobacter
470.691	Acinetobacter baumannii UH299_342		Proteobacteria	Gammaproteobacteria	Pseudomonadales	Moraxellaceae	Acinetobacter
470.735	Acinetobacter baumannii UH315_100		Proteobacteria	Gammaproteobacteria	Pseudomonadales	Moraxellaceae	Acinetobacter
470.734	Acinetobacter baumannii UH315_101		Proteobacteria	Gammaproteobacteria	Pseudomonadales	Moraxellaceae	Acinetobacter
470.761	Acinetobacter baumannii UH315_39		Proteobacteria	Gammaproteobacteria	Pseudomonadales	Moraxellaceae	Acinetobacter
470.753	Acinetobacter baumannii UH315_58		Proteobacteria	Gammaproteobacteria	Pseudomonadales	Moraxellaceae	Acinetobacter
470.66	Acinetobacter baumannii UH326_445		Proteobacteria	Gammaproteobacteria	Pseudomonadales	Moraxellaceae	Acinetobacter
470.655	Acinetobacter baumannii UH326_461		Proteobacteria	Gammaproteobacteria	Pseudomonadales	Moraxellaceae	Acinetobacter
470.64	Acinetobacter baumannii UH326_495		Proteobacteria	Gammaproteobacteria	Pseudomonadales	Moraxellaceae	Acinetobacter
470.767	Acinetobacter baumannii UH348_13		Proteobacteria	Gammaproteobacteria	Pseudomonadales	Moraxellaceae	Acinetobacter
470.765	Acinetobacter baumannii UH348_25		Proteobacteria	Gammaproteobacteria	Pseudomonadales	Moraxellaceae	Acinetobacter
470.764	Acinetobacter baumannii UH348_27		Proteobacteria	Gammaproteobacteria	Pseudomonadales	Moraxellaceae	Acinetobacter
470.638	Acinetobacter baumannii UH355_545		Proteobacteria	Gammaproteobacteria	Pseudomonadales	Moraxellaceae	Acinetobacter
470.637	Acinetobacter baumannii UH355_546		Proteobacteria	Gammaproteobacteria	Pseudomonadales	Moraxellaceae	Acinetobacter
470.631	Acinetobacter baumannii UH355_569		Proteobacteria	Gammaproteobacteria	Pseudomonadales	Moraxellaceae	Acinetobacter
470.636	Acinetobacter baumannii UH367_548		Proteobacteria	Gammaproteobacteria	Pseudomonadales	Moraxellaceae	Acinetobacter
470.635	Acinetobacter baumannii UH367_558		Proteobacteria	Gammaproteobacteria	Pseudomonadales	Moraxellaceae	Acinetobacter
470.633	Acinetobacter baumannii UH367_565		Proteobacteria	Gammaproteobacteria	Pseudomonadales	Moraxellaceae	Acinetobacter
470.708	Acinetobacter baumannii UH370_269		Proteobacteria	Gammaproteobacteria	Pseudomonadales	Moraxellaceae	Acinetobacter
470.707	Acinetobacter baumannii UH370_270		Proteobacteria	Gammaproteobacteria	Pseudomonadales	Moraxellaceae	Acinetobacter
470.697	Acinetobacter baumannii UH370_301		Proteobacteria	Gammaproteobacteria	Pseudomonadales	Moraxellaceae	Acinetobacter
1.39897e+06	Acinetobacter baumannii UH3807		Proteobacteria	Gammaproteobacteria	Pseudomonadales	Moraxellaceae	Acinetobacter
470.652	Acinetobacter baumannii UH381_467		Proteobacteria	Gammaproteobacteria	Pseudomonadales	Moraxellaceae	Acinetobacter
470.649	Acinetobacter baumannii UH381_482		Proteobacteria	Gammaproteobacteria	Pseudomonadales	Moraxellaceae	Acinetobacter
470.661	Acinetobacter baumannii UH384_444		Proteobacteria	Gammaproteobacteria	Pseudomonadales	Moraxellaceae	Acinetobacter
470.658	Acinetobacter baumannii UH384_450		Proteobacteria	Gammaproteobacteria	Pseudomonadales	Moraxellaceae	Acinetobacter
470.639	Acinetobacter baumannii UH392_536*		Proteobacteria	Gammaproteobacteria	Pseudomonadales	Moraxellaceae	Acinetobacter
470.628	Acinetobacter baumannii UH392_659		Proteobacteria	Gammaproteobacteria	Pseudomonadales	Moraxellaceae	Acinetobacter
470.624	Acinetobacter baumannii UH392_684		Proteobacteria	Gammaproteobacteria	Pseudomonadales	Moraxellaceae	Acinetobacter
470.648	Acinetobacter baumannii UH41_486		Proteobacteria	Gammaproteobacteria	Pseudomonadales	Moraxellaceae	Acinetobacter
470.647	Acinetobacter baumannii UH41_487		Proteobacteria	Gammaproteobacteria	Pseudomonadales	Moraxellaceae	Acinetobacter
470.646	Acinetobacter baumannii UH41_488		Proteobacteria	Gammaproteobacteria	Pseudomonadales	Moraxellaceae	Acinetobacter
470.645	Acinetobacter baumannii UH41_489		Proteobacteria	Gammaproteobacteria	Pseudomonadales	Moraxellaceae	Acinetobacter
470.644	Acinetobacter baumannii UH41_490		Proteobacteria	Gammaproteobacteria	Pseudomonadales	Moraxellaceae	Acinetobacter
470.643	Acinetobacter baumannii UH41_491		Proteobacteria	Gammaproteobacteria	Pseudomonadales	Moraxellaceae	Acinetobacter
470.732	Acinetobacter baumannii UH410_103		Proteobacteria	Gammaproteobacteria	Pseudomonadales	Moraxellaceae	Acinetobacter
470.73	Acinetobacter baumannii UH410_108		Proteobacteria	Gammaproteobacteria	Pseudomonadales	Moraxellaceae	Acinetobacter
470.729	Acinetobacter baumannii UH410_128		Proteobacteria	Gammaproteobacteria	Pseudomonadales	Moraxellaceae	Acinetobacter
470.737	Acinetobacter baumannii UH410_96		Proteobacteria	Gammaproteobacteria	Pseudomonadales	Moraxellaceae	Acinetobacter
470.656	Acinetobacter baumannii UH430_459		Proteobacteria	Gammaproteobacteria	Pseudomonadales	Moraxellaceae	Acinetobacter
470.653	Acinetobacter baumannii UH430_466		Proteobacteria	Gammaproteobacteria	Pseudomonadales	Moraxellaceae	Acinetobacter
470.65	Acinetobacter baumannii UH430_478		Proteobacteria	Gammaproteobacteria	Pseudomonadales	Moraxellaceae	Acinetobacter
470.726	Acinetobacter baumannii UH437_147		Proteobacteria	Gammaproteobacteria	Pseudomonadales	Moraxellaceae	Acinetobacter
470.725	Acinetobacter baumannii UH437_148		Proteobacteria	Gammaproteobacteria	Pseudomonadales	Moraxellaceae	Acinetobacter
470.724	Acinetobacter baumannii UH437_149		Proteobacteria	Gammaproteobacteria	Pseudomonadales	Moraxellaceae	Acinetobacter
470.762	Acinetobacter baumannii UH455_38		Proteobacteria	Gammaproteobacteria	Pseudomonadales	Moraxellaceae	Acinetobacter
470.768	Acinetobacter baumannii UH455_6		Proteobacteria	Gammaproteobacteria	Pseudomonadales	Moraxellaceae	Acinetobacter
470.752	Acinetobacter baumannii UH455_61		Proteobacteria	Gammaproteobacteria	Pseudomonadales	Moraxellaceae	Acinetobacter
470.751	Acinetobacter baumannii UH455_62		Proteobacteria	Gammaproteobacteria	Pseudomonadales	Moraxellaceae	Acinetobacter
470.717	Acinetobacter baumannii UH475_197		Proteobacteria	Gammaproteobacteria	Pseudomonadales	Moraxellaceae	Acinetobacter
470.713	Acinetobacter baumannii UH475_239		Proteobacteria	Gammaproteobacteria	Pseudomonadales	Moraxellaceae	Acinetobacter
470.728	Acinetobacter baumannii UH484_133		Proteobacteria	Gammaproteobacteria	Pseudomonadales	Moraxellaceae	Acinetobacter
470.694	Acinetobacter baumannii UH484_311		Proteobacteria	Gammaproteobacteria	Pseudomonadales	Moraxellaceae	Acinetobacter
470.738	Acinetobacter baumannii UH484_95		Proteobacteria	Gammaproteobacteria	Pseudomonadales	Moraxellaceae	Acinetobacter
470.76	Acinetobacter baumannii UH487_41		Proteobacteria	Gammaproteobacteria	Pseudomonadales	Moraxellaceae	Acinetobacter
470.75	Acinetobacter baumannii UH487_63		Proteobacteria	Gammaproteobacteria	Pseudomonadales	Moraxellaceae	Acinetobacter
470.749	Acinetobacter baumannii UH487_64		Proteobacteria	Gammaproteobacteria	Pseudomonadales	Moraxellaceae	Acinetobacter
470.745	Acinetobacter baumannii UH487_78		Proteobacteria	Gammaproteobacteria	Pseudomonadales	Moraxellaceae	Acinetobacter
470.711	Acinetobacter baumannii UH507_247		Proteobacteria	Gammaproteobacteria	Pseudomonadales	Moraxellaceae	Acinetobacter
470.71	Acinetobacter baumannii UH507_263		Proteobacteria	Gammaproteobacteria	Pseudomonadales	Moraxellaceae	Acinetobacter
470.698	Acinetobacter baumannii UH507_300		Proteobacteria	Gammaproteobacteria	Pseudomonadales	Moraxellaceae	Acinetobacter
1.39897e+06	Acinetobacter baumannii UH5107		Proteobacteria	Gammaproteobacteria	Pseudomonadales	Moraxellaceae	Acinetobacter
470.702	Acinetobacter baumannii UH514_287		Proteobacteria	Gammaproteobacteria	Pseudomonadales	Moraxellaceae	Acinetobacter
470.701	Acinetobacter baumannii UH514_288		Proteobacteria	Gammaproteobacteria	Pseudomonadales	Moraxellaceae	Acinetobacter
1.39897e+06	Acinetobacter baumannii UH5207		Proteobacteria	Gammaproteobacteria	Pseudomonadales	Moraxellaceae	Acinetobacter
1.39897e+06	Acinetobacter baumannii UH5307		Proteobacteria	Gammaproteobacteria	Pseudomonadales	Moraxellaceae	Acinetobacter
470.683	Acinetobacter baumannii UH532_386		Proteobacteria	Gammaproteobacteria	Pseudomonadales	Moraxellaceae	Acinetobacter
470.682	Acinetobacter baumannii UH532_387		Proteobacteria	Gammaproteobacteria	Pseudomonadales	Moraxellaceae	Acinetobacter
470.68	Acinetobacter baumannii UH532_392		Proteobacteria	Gammaproteobacteria	Pseudomonadales	Moraxellaceae	Acinetobacter
470.674	Acinetobacter baumannii UH535_418		Proteobacteria	Gammaproteobacteria	Pseudomonadales	Moraxellaceae	Acinetobacter
470.673	Acinetobacter baumannii UH535_419		Proteobacteria	Gammaproteobacteria	Pseudomonadales	Moraxellaceae	Acinetobacter
470.672	Acinetobacter baumannii UH535_423		Proteobacteria	Gammaproteobacteria	Pseudomonadales	Moraxellaceae	Acinetobacter
1.39897e+06	Acinetobacter baumannii UH5707		Proteobacteria	Gammaproteobacteria	Pseudomonadales	Moraxellaceae	Acinetobacter
470.629	Acinetobacter baumannii UH588_656		Proteobacteria	Gammaproteobacteria	Pseudomonadales	Moraxellaceae	Acinetobacter
470.627	Acinetobacter baumannii UH588_663		Proteobacteria	Gammaproteobacteria	Pseudomonadales	Moraxellaceae	Acinetobacter
1.39898e+06	Acinetobacter baumannii UH6107		Proteobacteria	Gammaproteobacteria	Pseudomonadales	Moraxellaceae	Acinetobacter
1.39898e+06	Acinetobacter baumannii UH6207		Proteobacteria	Gammaproteobacteria	Pseudomonadales	Moraxellaceae	Acinetobacter
1.39898e+06	Acinetobacter baumannii UH6507		Proteobacteria	Gammaproteobacteria	Pseudomonadales	Moraxellaceae	Acinetobacter
470.712	Acinetobacter baumannii UH66_241*		Proteobacteria	Gammaproteobacteria	Pseudomonadales	Moraxellaceae	Acinetobacter
470.709	Acinetobacter baumannii UH66_268		Proteobacteria	Gammaproteobacteria	Pseudomonadales	Moraxellaceae	Acinetobacter
470.706	Acinetobacter baumannii UH66_276		Proteobacteria	Gammaproteobacteria	Pseudomonadales	Moraxellaceae	Acinetobacter
1.39898e+06	Acinetobacter baumannii UH6907		Proteobacteria	Gammaproteobacteria	Pseudomonadales	Moraxellaceae	Acinetobacter
1.39898e+06	Acinetobacter baumannii UH7007		Proteobacteria	Gammaproteobacteria	Pseudomonadales	Moraxellaceae	Acinetobacter
470.705	Acinetobacter baumannii UH71_277		Proteobacteria	Gammaproteobacteria	Pseudomonadales	Moraxellaceae	Acinetobacter
470.704	Acinetobacter baumannii UH71_278		Proteobacteria	Gammaproteobacteria	Pseudomonadales	Moraxellaceae	Acinetobacter
470.703	Acinetobacter baumannii UH71_279		Proteobacteria	Gammaproteobacteria	Pseudomonadales	Moraxellaceae	Acinetobacter
470.699	Acinetobacter baumannii UH71_296		Proteobacteria	Gammaproteobacteria	Pseudomonadales	Moraxellaceae	Acinetobacter
1.39898e+06	Acinetobacter baumannii UH7607		Proteobacteria	Gammaproteobacteria	Pseudomonadales	Moraxellaceae	Acinetobacter
1.39898e+06	Acinetobacter baumannii UH7707		Proteobacteria	Gammaproteobacteria	Pseudomonadales	Moraxellaceae	Acinetobacter
1.39898e+06	Acinetobacter baumannii UH7807		Proteobacteria	Gammaproteobacteria	Pseudomonadales	Moraxellaceae	Acinetobacter
1.39898e+06	Acinetobacter baumannii UH7907		Proteobacteria	Gammaproteobacteria	Pseudomonadales	Moraxellaceae	Acinetobacter
470.687	Acinetobacter baumannii UH81_364		Proteobacteria	Gammaproteobacteria	Pseudomonadales	Moraxellaceae	Acinetobacter
470.686	Acinetobacter baumannii UH81_366		Proteobacteria	Gammaproteobacteria	Pseudomonadales	Moraxellaceae	Acinetobacter
470.681	Acinetobacter baumannii UH81_389		Proteobacteria	Gammaproteobacteria	Pseudomonadales	Moraxellaceae	Acinetobacter
470.657	Acinetobacter baumannii UH81_452		Proteobacteria	Gammaproteobacteria	Pseudomonadales	Moraxellaceae	Acinetobacter
1.39898e+06	Acinetobacter baumannii UH8107		Proteobacteria	Gammaproteobacteria	Pseudomonadales	Moraxellaceae	Acinetobacter
1.39899e+06	Acinetobacter baumannii UH8407		Proteobacteria	Gammaproteobacteria	Pseudomonadales	Moraxellaceae	Acinetobacter
1.39899e+06	Acinetobacter baumannii UH8707		Proteobacteria	Gammaproteobacteria	Pseudomonadales	Moraxellaceae	Acinetobacter
1.39899e+06	Acinetobacter baumannii UH8807		Proteobacteria	Gammaproteobacteria	Pseudomonadales	Moraxellaceae	Acinetobacter
1.39899e+06	Acinetobacter baumannii UH8907		Proteobacteria	Gammaproteobacteria	Pseudomonadales	Moraxellaceae	Acinetobacter
1.39899e+06	Acinetobacter baumannii UH9007		Proteobacteria	Gammaproteobacteria	Pseudomonadales	Moraxellaceae	Acinetobacter
1.39899e+06	Acinetobacter baumannii UH9707		Proteobacteria	Gammaproteobacteria	Pseudomonadales	Moraxellaceae	Acinetobacter
1.39899e+06	Acinetobacter baumannii UH9907		Proteobacteria	Gammaproteobacteria	Pseudomonadales	Moraxellaceae	Acinetobacter
1.39899e+06	Acinetobacter baumannii UH9907 [PRJNA227028]		Proteobacteria	Gammaproteobacteria	Pseudomonadales	Moraxellaceae	Acinetobacter
933263	Acinetobacter baumannii UMB001		Proteobacteria	Gammaproteobacteria	Pseudomonadales	Moraxellaceae	Acinetobacter
933264	Acinetobacter baumannii UMB002		Proteobacteria	Gammaproteobacteria	Pseudomonadales	Moraxellaceae	Acinetobacter
933265	Acinetobacter baumannii UMB003		Proteobacteria	Gammaproteobacteria	Pseudomonadales	Moraxellaceae	Acinetobacter
981328	Acinetobacter baumannii W6976		Proteobacteria	Gammaproteobacteria	Pseudomonadales	Moraxellaceae	Acinetobacter
981329	Acinetobacter baumannii W7282		Proteobacteria	Gammaproteobacteria	Pseudomonadales	Moraxellaceae	Acinetobacter
903916	Acinetobacter baumannii WC-136		Proteobacteria	Gammaproteobacteria	Pseudomonadales	Moraxellaceae	Acinetobacter
903915	Acinetobacter baumannii WC-141		Proteobacteria	Gammaproteobacteria	Pseudomonadales	Moraxellaceae	Acinetobacter
903918	Acinetobacter baumannii WC-323		Proteobacteria	Gammaproteobacteria	Pseudomonadales	Moraxellaceae	Acinetobacter
903919	Acinetobacter baumannii WC-348		Proteobacteria	Gammaproteobacteria	Pseudomonadales	Moraxellaceae	Acinetobacter
903917	Acinetobacter baumannii WC-487		Proteobacteria	Gammaproteobacteria	Pseudomonadales	Moraxellaceae	Acinetobacter
903913	Acinetobacter baumannii WC-692		Proteobacteria	Gammaproteobacteria	Pseudomonadales	Moraxellaceae	Acinetobacter
903925	Acinetobacter baumannii WC-A-694		Proteobacteria	Gammaproteobacteria	Pseudomonadales	Moraxellaceae	Acinetobacter
903931	Acinetobacter baumannii WC-A-92		Proteobacteria	Gammaproteobacteria	Pseudomonadales	Moraxellaceae	Acinetobacter
945555	Acinetobacter baumannii WM99c		Proteobacteria	Gammaproteobacteria	Pseudomonadales	Moraxellaceae	Acinetobacter
1.40087e+06	Acinetobacter baumannii ZW85-1		Proteobacteria	Gammaproteobacteria	Pseudomonadales	Moraxellaceae	Acinetobacter
1.22356e+06	Acinetobacter baumannii ZWS1122		Proteobacteria	Gammaproteobacteria	Pseudomonadales	Moraxellaceae	Acinetobacter
1.22414e+06	Acinetobacter baumannii ZWS1219		Proteobacteria	Gammaproteobacteria	Pseudomonadales	Moraxellaceae	Acinetobacter
981324	Acinetobacter bereziniae LMG 1003		Proteobacteria	Gammaproteobacteria	Pseudomonadales	Moraxellaceae	Acinetobacter
1.21765e+06	Acinetobacter bereziniae LMG 1003 = CIP 70.12		Proteobacteria	Gammaproteobacteria	Pseudomonadales	Moraxellaceae	Acinetobacter
1.21765e+06	Acinetobacter bereziniae NIPH 3		Proteobacteria	Gammaproteobacteria	Pseudomonadales	Moraxellaceae	Acinetobacter
106648	Acinetobacter bereziniae strain CHI-40-1		Proteobacteria	Gammaproteobacteria	Pseudomonadales	Moraxellaceae	Acinetobacter
106648	Acinetobacter bereziniae strain HPC229		Proteobacteria	Gammaproteobacteria	Pseudomonadales	Moraxellaceae	Acinetobacter
106649	Acinetobacter bereziniae strain KCTC 23199		Proteobacteria	Gammaproteobacteria	Pseudomonadales	Moraxellaceae	Acinetobacter
871585	Acinetobacter calcoaceticus PHEA-2		Proteobacteria	Gammaproteobacteria	Pseudomonadales	Moraxellaceae	Acinetobacter
471.2	Acinetobacter calcoaceticus strain 332_ABCC		Proteobacteria	Gammaproteobacteria	Pseudomonadales	Moraxellaceae	Acinetobacter
471.17	Acinetobacter calcoaceticus strain WP19		Proteobacteria	Gammaproteobacteria	Pseudomonadales	Moraxellaceae	Acinetobacter
1.23583e+06	Acinetobacter calcoaceticus subsp. anitratus XM1570		Proteobacteria	Gammaproteobacteria	Pseudomonadales	Moraxellaceae	Acinetobacter
981325	Acinetobacter genomosp. 13TU str. NCTC 8102		Proteobacteria	Gammaproteobacteria	Pseudomonadales	Moraxellaceae	Acinetobacter
981326	Acinetobacter genomosp. 3 str. DSM 21653		Proteobacteria	Gammaproteobacteria	Pseudomonadales	Moraxellaceae	Acinetobacter
1.21766e+06	Acinetobacter guillouiae CIP 63.46		Proteobacteria	Gammaproteobacteria	Pseudomonadales	Moraxellaceae	Acinetobacter
1.33004e+06	Acinetobacter guillouiae MSP4-18		Proteobacteria	Gammaproteobacteria	Pseudomonadales	Moraxellaceae	Acinetobacter
1.21766e+06	Acinetobacter guillouiae NIPH 991		Proteobacteria	Gammaproteobacteria	Pseudomonadales	Moraxellaceae	Acinetobacter
1.21766e+06	Acinetobacter gyllenbergii CIP 110306		Proteobacteria	Gammaproteobacteria	Pseudomonadales	Moraxellaceae	Acinetobacter
1.33004e+06	Acinetobacter gyllenbergii MTCC 11365		Proteobacteria	Gammaproteobacteria	Pseudomonadales	Moraxellaceae	Acinetobacter
1.21766e+06	Acinetobacter gyllenbergii NIPH 230		Proteobacteria	Gammaproteobacteria	Pseudomonadales	Moraxellaceae	Acinetobacter
134534	Acinetobacter gyllenbergii strain GTC 14627		Proteobacteria	Gammaproteobacteria	Pseudomonadales	Moraxellaceae	Acinetobacter
1.35394e+06	Acinetobacter harbinensis HITLi 7		Proteobacteria	Gammaproteobacteria	Pseudomonadales	Moraxellaceae	Acinetobacter
1.14713e+06	Acinetobacter nosocomialis 28F		Proteobacteria	Gammaproteobacteria	Pseudomonadales	Moraxellaceae	Acinetobacter
1.18316e+06	Acinetobacter nosocomialis Ab22222		Proteobacteria	Gammaproteobacteria	Pseudomonadales	Moraxellaceae	Acinetobacter
1.34307e+06	Acinetobacter nosocomialis M2		Proteobacteria	Gammaproteobacteria	Pseudomonadales	Moraxellaceae	Acinetobacter
1.21767e+06	Acinetobacter nosocomialis NIPH 2119		Proteobacteria	Gammaproteobacteria	Pseudomonadales	Moraxellaceae	Acinetobacter
1.21799e+06	Acinetobacter nosocomialis NIPH 386		Proteobacteria	Gammaproteobacteria	Pseudomonadales	Moraxellaceae	Acinetobacter
106654	Acinetobacter nosocomialis strain 6411		Proteobacteria	Gammaproteobacteria	Pseudomonadales	Moraxellaceae	Acinetobacter
106654	Acinetobacter nosocomialis strain ABBL048		Proteobacteria	Gammaproteobacteria	Pseudomonadales	Moraxellaceae	Acinetobacter
106654	Acinetobacter nosocomialis strain ABBL080		Proteobacteria	Gammaproteobacteria	Pseudomonadales	Moraxellaceae	Acinetobacter
106654	Acinetobacter nosocomialis strain GTC 03312		Proteobacteria	Gammaproteobacteria	Pseudomonadales	Moraxellaceae	Acinetobacter
106654	Acinetobacter nosocomialis strain GTC 03313		Proteobacteria	Gammaproteobacteria	Pseudomonadales	Moraxellaceae	Acinetobacter
106654	Acinetobacter nosocomialis strain LMG 10619		Proteobacteria	Gammaproteobacteria	Pseudomonadales	Moraxellaceae	Acinetobacter
106654	Acinetobacter nosocomialis strain NBRC 110500		Proteobacteria	Gammaproteobacteria	Pseudomonadales	Moraxellaceae	Acinetobacter
106654	Acinetobacter nosocomialis strain NBRC 110501		Proteobacteria	Gammaproteobacteria	Pseudomonadales	Moraxellaceae	Acinetobacter
106654	Acinetobacter nosocomialis strain NBRC 110502		Proteobacteria	Gammaproteobacteria	Pseudomonadales	Moraxellaceae	Acinetobacter
106654	Acinetobacter nosocomialis strain NBRC 110503		Proteobacteria	Gammaproteobacteria	Pseudomonadales	Moraxellaceae	Acinetobacter
1.22131e+06	Acinetobacter nosocomialis TG21145		Proteobacteria	Gammaproteobacteria	Pseudomonadales	Moraxellaceae	Acinetobacter
1.39191e+06	Acinetobacter oleivorans CIP 110421		Proteobacteria	Gammaproteobacteria	Pseudomonadales	Moraxellaceae	Acinetobacter
436717	Acinetobacter oleivorans DR1		Proteobacteria	Gammaproteobacteria	Pseudomonadales	Moraxellaceae	Acinetobacter
1.14816e+06	Acinetobacter oleivorans strain KCTC 23045		Proteobacteria	Gammaproteobacteria	Pseudomonadales	Moraxellaceae	Acinetobacter
1.14713e+06	Acinetobacter pittii 42F		Proteobacteria	Gammaproteobacteria	Pseudomonadales	Moraxellaceae	Acinetobacter
1.21767e+06	Acinetobacter pittii ANC 3678		Proteobacteria	Gammaproteobacteria	Pseudomonadales	Moraxellaceae	Acinetobacter
1.21769e+06	Acinetobacter pittii ANC 4050		Proteobacteria	Gammaproteobacteria	Pseudomonadales	Moraxellaceae	Acinetobacter
1.21767e+06	Acinetobacter pittii ATCC 19004 = CIP 70.29		Proteobacteria	Gammaproteobacteria	Pseudomonadales	Moraxellaceae	Acinetobacter
48296.2	Acinetobacter pittii CR12-42		Proteobacteria	Gammaproteobacteria	Pseudomonadales	Moraxellaceae	Acinetobacter
1.08601e+06	Acinetobacter pittii D499		Proteobacteria	Gammaproteobacteria	Pseudomonadales	Moraxellaceae	Acinetobacter
48296.6	Acinetobacter pittii strain ABBL010		Proteobacteria	Gammaproteobacteria	Pseudomonadales	Moraxellaceae	Acinetobacter
48296.5	Acinetobacter pittii strain ABBL015		Proteobacteria	Gammaproteobacteria	Pseudomonadales	Moraxellaceae	Acinetobacter
48296.5	Acinetobacter pittii strain ABBL016		Proteobacteria	Gammaproteobacteria	Pseudomonadales	Moraxellaceae	Acinetobacter
48296.6	Acinetobacter pittii strain ABBL019		Proteobacteria	Gammaproteobacteria	Pseudomonadales	Moraxellaceae	Acinetobacter
48296.6	Acinetobacter pittii strain ABBL024		Proteobacteria	Gammaproteobacteria	Pseudomonadales	Moraxellaceae	Acinetobacter
48296.6	Acinetobacter pittii strain ABBL031		Proteobacteria	Gammaproteobacteria	Pseudomonadales	Moraxellaceae	Acinetobacter
48296.6	Acinetobacter pittii strain ABBL033		Proteobacteria	Gammaproteobacteria	Pseudomonadales	Moraxellaceae	Acinetobacter
48296.6	Acinetobacter pittii strain ABBL042		Proteobacteria	Gammaproteobacteria	Pseudomonadales	Moraxellaceae	Acinetobacter
48296.6	Acinetobacter pittii strain ABBL046		Proteobacteria	Gammaproteobacteria	Pseudomonadales	Moraxellaceae	Acinetobacter
48296.6	Acinetobacter pittii strain ABBL047		Proteobacteria	Gammaproteobacteria	Pseudomonadales	Moraxellaceae	Acinetobacter
48296.4	Acinetobacter pittii strain ABBL064		Proteobacteria	Gammaproteobacteria	Pseudomonadales	Moraxellaceae	Acinetobacter
48296.4	Acinetobacter pittii strain ABBL065		Proteobacteria	Gammaproteobacteria	Pseudomonadales	Moraxellaceae	Acinetobacter
48296.4	Acinetobacter pittii strain ABBL075		Proteobacteria	Gammaproteobacteria	Pseudomonadales	Moraxellaceae	Acinetobacter
48296.4	Acinetobacter pittii strain ABBL077		Proteobacteria	Gammaproteobacteria	Pseudomonadales	Moraxellaceae	Acinetobacter
48296.4	Acinetobacter pittii strain ABBL078		Proteobacteria	Gammaproteobacteria	Pseudomonadales	Moraxellaceae	Acinetobacter
48296.4	Acinetobacter pittii strain ABBL086		Proteobacteria	Gammaproteobacteria	Pseudomonadales	Moraxellaceae	Acinetobacter
48296.4	Acinetobacter pittii strain ABBL090		Proteobacteria	Gammaproteobacteria	Pseudomonadales	Moraxellaceae	Acinetobacter
48296.5	Acinetobacter pittii strain ABBL096		Proteobacteria	Gammaproteobacteria	Pseudomonadales	Moraxellaceae	Acinetobacter
48296.4	Acinetobacter pittii strain ABBL098		Proteobacteria	Gammaproteobacteria	Pseudomonadales	Moraxellaceae	Acinetobacter
48296.4	Acinetobacter pittii strain ABBL103		Proteobacteria	Gammaproteobacteria	Pseudomonadales	Moraxellaceae	Acinetobacter
48296.5	Acinetobacter pittii strain ABBL120		Proteobacteria	Gammaproteobacteria	Pseudomonadales	Moraxellaceae	Acinetobacter
48296.5	Acinetobacter pittii strain ABBL126		Proteobacteria	Gammaproteobacteria	Pseudomonadales	Moraxellaceae	Acinetobacter
48296.5	Acinetobacter pittii strain ABBL128		Proteobacteria	Gammaproteobacteria	Pseudomonadales	Moraxellaceae	Acinetobacter
48296.5	Acinetobacter pittii strain ABBL148		Proteobacteria	Gammaproteobacteria	Pseudomonadales	Moraxellaceae	Acinetobacter
48296.8	Acinetobacter pittii strain AP_882		Proteobacteria	Gammaproteobacteria	Pseudomonadales	Moraxellaceae	Acinetobacter
48296.3	Acinetobacter pittii strain DSM 25618		Proteobacteria	Gammaproteobacteria	Pseudomonadales	Moraxellaceae	Acinetobacter
48296.3	Acinetobacter pittii strain NBRC 110504		Proteobacteria	Gammaproteobacteria	Pseudomonadales	Moraxellaceae	Acinetobacter
48296.3	Acinetobacter pittii strain NBRC 110505		Proteobacteria	Gammaproteobacteria	Pseudomonadales	Moraxellaceae	Acinetobacter
48296.3	Acinetobacter pittii strain NBRC 110506		Proteobacteria	Gammaproteobacteria	Pseudomonadales	Moraxellaceae	Acinetobacter
48296.3	Acinetobacter pittii strain NBRC 110507		Proteobacteria	Gammaproteobacteria	Pseudomonadales	Moraxellaceae	Acinetobacter
48296.3	Acinetobacter pittii strain NBRC 110508		Proteobacteria	Gammaproteobacteria	Pseudomonadales	Moraxellaceae	Acinetobacter
48296.3	Acinetobacter pittii strain NBRC 110509		Proteobacteria	Gammaproteobacteria	Pseudomonadales	Moraxellaceae	Acinetobacter
48296.3	Acinetobacter pittii strain NBRC 110510		Proteobacteria	Gammaproteobacteria	Pseudomonadales	Moraxellaceae	Acinetobacter
48296.2	Acinetobacter pittii T167		Proteobacteria	Gammaproteobacteria	Pseudomonadales	Moraxellaceae	Acinetobacter
48296.2	Acinetobacter pittii TE2		Proteobacteria	Gammaproteobacteria	Pseudomonadales	Moraxellaceae	Acinetobacter
1.22131e+06	Acinetobacter pittii TG6411		Proteobacteria	Gammaproteobacteria	Pseudomonadales	Moraxellaceae	Acinetobacter
520709	Acinetobacter seifertii		Proteobacteria	Gammaproteobacteria	Pseudomonadales	Moraxellaceae	Acinetobacter
1.56122e+06	Acinetobacter sp. A47		Proteobacteria	Gammaproteobacteria	Pseudomonadales	Moraxellaceae	Acinetobacter
1.64653e+06	Acinetobacter sp. Ag2		Proteobacteria	Gammaproteobacteria	Pseudomonadales	Moraxellaceae	Acinetobacter
1.21771e+06	Acinetobacter sp. ANC 3862		Proteobacteria	Gammaproteobacteria	Pseudomonadales	Moraxellaceae	Acinetobacter
1.2177e+06	Acinetobacter sp. ANC 3880		Proteobacteria	Gammaproteobacteria	Pseudomonadales	Moraxellaceae	Acinetobacter
1.21771e+06	Acinetobacter sp. ANC 3929		Proteobacteria	Gammaproteobacteria	Pseudomonadales	Moraxellaceae	Acinetobacter
1.2177e+06	Acinetobacter sp. CIP 110321		Proteobacteria	Gammaproteobacteria	Pseudomonadales	Moraxellaceae	Acinetobacter
1.14467e+06	Acinetobacter sp. CIP 56.2		Proteobacteria	Gammaproteobacteria	Pseudomonadales	Moraxellaceae	Acinetobacter
1.21769e+06	Acinetobacter sp. CIP 64.2		Proteobacteria	Gammaproteobacteria	Pseudomonadales	Moraxellaceae	Acinetobacter
1.2177e+06	Acinetobacter sp. CIP 70.18		Proteobacteria	Gammaproteobacteria	Pseudomonadales	Moraxellaceae	Acinetobacter
1.80906e+06	Acinetobacter sp. DUT-2		Proteobacteria	Gammaproteobacteria	Pseudomonadales	Moraxellaceae	Acinetobacter
1.485e+06	Acinetobacter sp. ETR1		Proteobacteria	Gammaproteobacteria	Pseudomonadales	Moraxellaceae	Acinetobacter
651305	Acinetobacter sp. GG2		Proteobacteria	Gammaproteobacteria	Pseudomonadales	Moraxellaceae	Acinetobacter
1.60992e+06	Acinetobacter sp. LMB-5		Proteobacteria	Gammaproteobacteria	Pseudomonadales	Moraxellaceae	Acinetobacter
1.55072e+06	Acinetobacter sp. NBRC 110496		Proteobacteria	Gammaproteobacteria	Pseudomonadales	Moraxellaceae	Acinetobacter
981224	Acinetobacter sp. NCTC 10304		Proteobacteria	Gammaproteobacteria	Pseudomonadales	Moraxellaceae	Acinetobacter
981223	Acinetobacter sp. NCTC 7422		Proteobacteria	Gammaproteobacteria	Pseudomonadales	Moraxellaceae	Acinetobacter
1.56107e+06	Acinetobacter sp. neg1		Proteobacteria	Gammaproteobacteria	Pseudomonadales	Moraxellaceae	Acinetobacter
1.2177e+06	Acinetobacter sp. NIPH 1847		Proteobacteria	Gammaproteobacteria	Pseudomonadales	Moraxellaceae	Acinetobacter
1.2177e+06	Acinetobacter sp. NIPH 1859		Proteobacteria	Gammaproteobacteria	Pseudomonadales	Moraxellaceae	Acinetobacter
1.2177e+06	Acinetobacter sp. NIPH 1867		Proteobacteria	Gammaproteobacteria	Pseudomonadales	Moraxellaceae	Acinetobacter
1.2177e+06	Acinetobacter sp. NIPH 2036		Proteobacteria	Gammaproteobacteria	Pseudomonadales	Moraxellaceae	Acinetobacter
1.21771e+06	Acinetobacter sp. NIPH 2100		Proteobacteria	Gammaproteobacteria	Pseudomonadales	Moraxellaceae	Acinetobacter
1.21771e+06	Acinetobacter sp. NIPH 2168		Proteobacteria	Gammaproteobacteria	Pseudomonadales	Moraxellaceae	Acinetobacter
1.21769e+06	Acinetobacter sp. NIPH 2171		Proteobacteria	Gammaproteobacteria	Pseudomonadales	Moraxellaceae	Acinetobacter
1.2177e+06	Acinetobacter sp. NIPH 3623		Proteobacteria	Gammaproteobacteria	Pseudomonadales	Moraxellaceae	Acinetobacter
1.21769e+06	Acinetobacter sp. NIPH 542		Proteobacteria	Gammaproteobacteria	Pseudomonadales	Moraxellaceae	Acinetobacter
1.21771e+06	Acinetobacter sp. NIPH 758		Proteobacteria	Gammaproteobacteria	Pseudomonadales	Moraxellaceae	Acinetobacter
1.21771e+06	Acinetobacter sp. NIPH 809		Proteobacteria	Gammaproteobacteria	Pseudomonadales	Moraxellaceae	Acinetobacter
520708	Acinetobacter sp. NIPH 817		Proteobacteria	Gammaproteobacteria	Pseudomonadales	Moraxellaceae	Acinetobacter
1.73644e+06	Acinetobacter sp. Root1280		Proteobacteria	Gammaproteobacteria	Pseudomonadales	Moraxellaceae	Acinetobacter
575564	Acinetobacter sp. RUH2624		Proteobacteria	Gammaproteobacteria	Pseudomonadales	Moraxellaceae	Acinetobacter
575565	Acinetobacter sp. SH024		Proteobacteria	Gammaproteobacteria	Pseudomonadales	Moraxellaceae	Acinetobacter
1.2213e+06	Acinetobacter sp. TG19627		Proteobacteria	Gammaproteobacteria	Pseudomonadales	Moraxellaceae	Acinetobacter
1.2213e+06	Acinetobacter sp. TG2027		Proteobacteria	Gammaproteobacteria	Pseudomonadales	Moraxellaceae	Acinetobacter
1.05162e+06	Acinetobacter sp. V2		Proteobacteria	Gammaproteobacteria	Pseudomonadales	Moraxellaceae	Acinetobacter
903945	Acinetobacter sp. WC-743		Proteobacteria	Gammaproteobacteria	Pseudomonadales	Moraxellaceae	Acinetobacter
1.25704e+06	Acinetobacter ursingii ANC 3649		Proteobacteria	Gammaproteobacteria	Pseudomonadales	Moraxellaceae	Acinetobacter
981336	Acinetobacter ursingii DSM 16037 = CIP 107286		Proteobacteria	Gammaproteobacteria	Pseudomonadales	Moraxellaceae	Acinetobacter
981337	Acinetobacter ursingii DSM 16037 = CIP 107286		Proteobacteria	Gammaproteobacteria	Pseudomonadales	Moraxellaceae	Acinetobacter
108980	Acinetobacter ursingii strain GTC 3702		Proteobacteria	Gammaproteobacteria	Pseudomonadales	Moraxellaceae	Acinetobacter
108981	Acinetobacter ursingii strain NBRC 110511		Proteobacteria	Gammaproteobacteria	Pseudomonadales	Moraxellaceae	Acinetobacter
108981	Acinetobacter ursingii strain NBRC 110512		Proteobacteria	Gammaproteobacteria	Pseudomonadales	Moraxellaceae	Acinetobacter
108981	Acinetobacter ursingii strain NBRC 110605		Proteobacteria	Gammaproteobacteria	Pseudomonadales	Moraxellaceae	Acinetobacter
332412	Aquitalea magnusonii strain CCM 7607		Proteobacteria	Betaproteobacteria	Neisseriales	Neisseriaceae	Aquitalea
332411	Aquitalea magnusonii strain SM6		Proteobacteria	Betaproteobacteria	Neisseriales	Neisseriaceae	Aquitalea
1.29357e+06	Aquitalea pelogenes strain CCM 7557		Proteobacteria	Betaproteobacteria	Neisseriales	Neisseriaceae	Aquitalea
1.21807e+06	Burkholderia acidipaludis NBRC 101816		Proteobacteria	Betaproteobacteria	Burkholderiales	Burkholderiaceae	Burkholderia
1.21808e+06	Burkholderia bannensis NBRC 103871		Proteobacteria	Betaproteobacteria	Burkholderiales	Burkholderiaceae	Burkholderia
95486.5	Burkholderia cenocepacia strain DDS 22E-1		Proteobacteria	Betaproteobacteria	Burkholderiales	Burkholderiaceae	Burkholderia
395020	Burkholderia multivorans ATCC 17616		Proteobacteria	Betaproteobacteria	Burkholderiales	Burkholderiaceae	Burkholderia
395020	Burkholderia multivorans ATCC 17616 (Prj:19401)		Proteobacteria	Betaproteobacteria	Burkholderiales	Burkholderiaceae	Burkholderia
985079	Burkholderia multivorans ATCC BAA-247		Proteobacteria	Betaproteobacteria	Burkholderiales	Burkholderiaceae	Burkholderia
985080	Burkholderia multivorans ATCC BAA-247		Proteobacteria	Betaproteobacteria	Burkholderiales	Burkholderiaceae	Burkholderia
985078	Burkholderia multivorans CF2		Proteobacteria	Betaproteobacteria	Burkholderiales	Burkholderiaceae	Burkholderia
513052	Burkholderia multivorans CGD2		Proteobacteria	Betaproteobacteria	Burkholderiales	Burkholderiaceae	Burkholderia
513053	Burkholderia multivorans CGD2M		Proteobacteria	Betaproteobacteria	Burkholderiales	Burkholderiaceae	Burkholderia
1.44933e+06	Burkholderia multivorans R-20526		Proteobacteria	Betaproteobacteria	Burkholderiales	Burkholderiaceae	Burkholderia
87883.5	Burkholderia multivorans strain 701_BMUL		Proteobacteria	Betaproteobacteria	Burkholderiales	Burkholderiaceae	Burkholderia
87883.5	Burkholderia multivorans strain 800_BMUL		Proteobacteria	Betaproteobacteria	Burkholderiales	Burkholderiaceae	Burkholderia
87883.4	Burkholderia multivorans strain DDS 15A-1		Proteobacteria	Betaproteobacteria	Burkholderiales	Burkholderiaceae	Burkholderia
87883.4	Burkholderia multivorans strain DWS 42B-1		Proteobacteria	Betaproteobacteria	Burkholderiales	Burkholderiaceae	Burkholderia
87883.6	Burkholderia multivorans strain MSMB1128WGS		Proteobacteria	Betaproteobacteria	Burkholderiales	Burkholderiaceae	Burkholderia
87883.6	Burkholderia multivorans strain MSMB1272WGS		Proteobacteria	Betaproteobacteria	Burkholderiales	Burkholderiaceae	Burkholderia
87883.6	Burkholderia multivorans strain MSMB1535WGS		Proteobacteria	Betaproteobacteria	Burkholderiales	Burkholderiaceae	Burkholderia
87883.6	Burkholderia multivorans strain MSMB1641WGS		Proteobacteria	Betaproteobacteria	Burkholderiales	Burkholderiaceae	Burkholderia
87883.6	Burkholderia multivorans strain MSMB1794WGS		Proteobacteria	Betaproteobacteria	Burkholderiales	Burkholderiaceae	Burkholderia
87883.6	Burkholderia multivorans strain MSMB1916WGS		Proteobacteria	Betaproteobacteria	Burkholderiales	Burkholderiaceae	Burkholderia
87883.6	Burkholderia multivorans strain MSMB2008WGS		Proteobacteria	Betaproteobacteria	Burkholderiales	Burkholderiaceae	Burkholderia
87883.6	Burkholderia multivorans strain MSMB2021WGS		Proteobacteria	Betaproteobacteria	Burkholderiales	Burkholderiaceae	Burkholderia
87883.7	Burkholderia multivorans strain MSMB575WGS		Proteobacteria	Betaproteobacteria	Burkholderiales	Burkholderiaceae	Burkholderia
87883.7	Burkholderia multivorans strain MSMB576WGS		Proteobacteria	Betaproteobacteria	Burkholderiales	Burkholderiaceae	Burkholderia
87883.7	Burkholderia multivorans strain MSMB612WGS		Proteobacteria	Betaproteobacteria	Burkholderiales	Burkholderiaceae	Burkholderia
87883.6	Burkholderia multivorans strain NKI379		Proteobacteria	Betaproteobacteria	Burkholderiales	Burkholderiaceae	Burkholderia
1.21808e+06	Burkholderia oxyphila NBRC 105797		Proteobacteria	Betaproteobacteria	Burkholderiales	Burkholderiaceae	Burkholderia
1.2075e+06	Burkholderia pseudomultivorans strain MSMB2199WGS		Proteobacteria	Betaproteobacteria	Burkholderiales	Burkholderiaceae	Burkholderia
1.2075e+06	Burkholderia pseudomultivorans strain MSMB368WGS		Proteobacteria	Betaproteobacteria	Burkholderiales	Burkholderiaceae	Burkholderia
1.2075e+06	Burkholderia pseudomultivorans strain MSMB574WGS		Proteobacteria	Betaproteobacteria	Burkholderiales	Burkholderiaceae	Burkholderia
1.2075e+06	Burkholderia pseudomultivorans strain MSMB725WGS		Proteobacteria	Betaproteobacteria	Burkholderiales	Burkholderiaceae	Burkholderia
1.2075e+06	Burkholderia pseudomultivorans strain SUB-INT22-BP1		Proteobacteria	Betaproteobacteria	Burkholderiales	Burkholderiaceae	Burkholderia
1.2075e+06	Burkholderia pseudomultivorans strain SUB-INT22-BP2		Proteobacteria	Betaproteobacteria	Burkholderiales	Burkholderiaceae	Burkholderia
1.2075e+06	Burkholderia pseudomultivorans strain SUB-INT24-BP10		Proteobacteria	Betaproteobacteria	Burkholderiales	Burkholderiaceae	Burkholderia
159450	Burkholderia sacchari LMG 19450		Proteobacteria	Betaproteobacteria	Burkholderiales	Burkholderiaceae	Burkholderia
987058	Burkholderia sp. TJI49		Proteobacteria	Betaproteobacteria	Burkholderiales	Burkholderiaceae	Burkholderia
1.12128e+06	Chromobacterium haemolyticum DSM 19808		Proteobacteria	Betaproteobacteria	Neisseriales	Chromobacteriaceae	Chromobacterium
394935	Chromobacterium haemolyticum T124		Proteobacteria	Betaproteobacteria	Neisseriales	Neisseriaceae	Chromobacterium
238241	Chromobacterium sp. C-61		Proteobacteria	Betaproteobacteria	Neisseriales	Chromobacteriaceae	Chromobacterium
1.62819e+06	Chromobacterium sp. LK1		Proteobacteria	Betaproteobacteria	Neisseriales	Neisseriaceae	Chromobacterium
1.62821e+06	Chromobacterium sp. LK11		Proteobacteria	Betaproteobacteria	Neisseriales	Neisseriaceae	Chromobacterium
35703.2	Citrobacter amalonaticus strain GTA-817-RBA-P2		Proteobacteria	Gammaproteobacteria	Enterobacteriales	Enterobacteriaceae	Citrobacter
57706.9	Citrobacter braakii GTA-CB01		Proteobacteria	Gammaproteobacteria	Enterobacteriales	Enterobacteriaceae	Citrobacter
57706.1	Citrobacter braakii GTA-CB04		Proteobacteria	Gammaproteobacteria	Enterobacteriales	Enterobacteriaceae	Citrobacter
742730	Citrobacter freundii 4_7_47CFAA		Proteobacteria	Gammaproteobacteria	Enterobacteriales	Enterobacteriaceae	Citrobacter
1.43932e+06	Citrobacter freundii MGH 56		Proteobacteria	Gammaproteobacteria	Enterobacteriales	Enterobacteriaceae	Citrobacter
670484	Citrobacter freundii str. ballerup 7851/39		Proteobacteria	Gammaproteobacteria	Enterobacterales	Enterobacteriaceae	Citrobacter
546.84	Citrobacter freundii strain FDAARGOS_61		Proteobacteria	Gammaproteobacteria	Enterobacteriales	Enterobacteriaceae	Citrobacter
546.94	Citrobacter freundii strain P10159		Proteobacteria	Gammaproteobacteria	Enterobacteriales	Enterobacteriaceae	Citrobacter
546.96	Citrobacter freundii strain ST63:944526466		Proteobacteria	Gammaproteobacteria	Enterobacteriales	Enterobacteriaceae	Citrobacter
546.93	Citrobacter freundii strain WCHCF65		Proteobacteria	Gammaproteobacteria	Enterobacteriales	Enterobacteriaceae	Citrobacter
1.40014e+06	Citrobacter freundii UCI 32		Proteobacteria	Gammaproteobacteria	Enterobacteriales	Enterobacteriaceae	Citrobacter
545.21	Citrobacter koseri strain 989_CKOS		Proteobacteria	Gammaproteobacteria	Enterobacteriales	Enterobacteriaceae	Citrobacter
469595	Citrobacter sp. 30_2		Proteobacteria	Gammaproteobacteria	Enterobacteriales	Enterobacteriaceae	Citrobacter
1.68639e+06	Citrobacter sp. BIDMC108		Proteobacteria	Gammaproteobacteria	Enterobacteriales	Enterobacteriaceae	Citrobacter
1.70217e+06	Citrobacter sp. FDAARGOS_156		Proteobacteria	Gammaproteobacteria	Enterobacteriales	Enterobacteriaceae	Citrobacter
1.16932e+06	Citrobacter sp. KTE151		Proteobacteria	Gammaproteobacteria	Enterobacteriales	Enterobacteriaceae	Citrobacter
1.16935e+06	Citrobacter sp. KTE32		Proteobacteria	Gammaproteobacteria	Enterobacteriales	Enterobacteriaceae	Citrobacter
1.68638e+06	Citrobacter sp. MGH100		Proteobacteria	Gammaproteobacteria	Enterobacteriales	Enterobacteriaceae	Citrobacter
1.68638e+06	Citrobacter sp. MGH105		Proteobacteria	Gammaproteobacteria	Enterobacteriales	Enterobacteriaceae	Citrobacter
1.68638e+06	Citrobacter sp. MGH106		Proteobacteria	Gammaproteobacteria	Enterobacteriales	Enterobacteriaceae	Citrobacter
1.68638e+06	Citrobacter sp. MGH110		Proteobacteria	Gammaproteobacteria	Enterobacteriales	Enterobacteriaceae	Citrobacter
1.08007e+06	Citrobacter sp. S-77		Proteobacteria	Gammaproteobacteria	Enterobacteriales	Enterobacteriaceae	Citrobacter
500640	Citrobacter youngae ATCC 29220		Proteobacteria	Gammaproteobacteria	Enterobacterales	Enterobacteriaceae	Citrobacter
336306	Enterobacter cloacae subsp. cloacae strain 953086287		Proteobacteria	Gammaproteobacteria	Enterobacteriales	Enterobacteriaceae	Citrobacter
701347	Enterobacter lignolyticus SCF1		Proteobacteria	Gammaproteobacteria	Enterobacteriales	Enterobacteriaceae	Citrobacter
1.65971e+06	Enterobacter sp. GN02600		Proteobacteria	Gammaproteobacteria	Enterobacteriales	Enterobacteriaceae	Citrobacter
1.71526e+06	Klebsiella sp. G5		Proteobacteria	Gammaproteobacteria	Enterobacteriales	Enterobacteriaceae	Citrobacter
28901.6	Salmonella enterica strain 1175_SENT		Proteobacteria	Gammaproteobacteria	Enterobacteriales	Enterobacteriaceae	Citrobacter
28901.6	Salmonella enterica strain 641_SENT		Proteobacteria	Gammaproteobacteria	Enterobacteriales	Enterobacteriaceae	Citrobacter
1.65622e+06	Serratia sp. TEL		Proteobacteria	Gammaproteobacteria	Enterobacteriales	Enterobacteriaceae	Citrobacter
624.74	Shigella sonnei strain 980_SSON		Proteobacteria	Gammaproteobacteria	Enterobacteriales	Enterobacteriaceae	Citrobacter
1.61995e+06	Burkholderiaceae bacterium 16		Proteobacteria	Betaproteobacteria	Burkholderiales	Burkholderiaceae	Cupriavidus
1.20078e+06	Cupriavidus basilensis B-8		Proteobacteria	Betaproteobacteria	Burkholderiales	Burkholderiaceae	Cupriavidus
1.04288e+06	Cupriavidus necator N-1		Proteobacteria	Betaproteobacteria	Burkholderiales	Burkholderiaceae	Cupriavidus
106590	Cupriavidus necator strain PHE3-6		Proteobacteria	Betaproteobacteria	Burkholderiales	Burkholderiaceae	Cupriavidus
388051	Cupriavidus sp. amp6		Proteobacteria	Betaproteobacteria	Burkholderiales	Burkholderiaceae	Cupriavidus
574750	Cupriavidus sp. SK-4		Proteobacteria	Betaproteobacteria	Burkholderiales	Burkholderiaceae	Cupriavidus
1.04098e+06	Cupriavidus taiwanensis STM 6018		Proteobacteria	Betaproteobacteria	Burkholderiales	Burkholderiaceae	Cupriavidus
1.04098e+06	Cupriavidus taiwanensis STM 6070		Proteobacteria	Betaproteobacteria	Burkholderiales	Burkholderiaceae	Cupriavidus
164547	Cupriavidus taiwanensis strain LMG 19424		Proteobacteria	Betaproteobacteria	Burkholderiales	Burkholderiaceae	Cupriavidus
381667	Ralstonia eutropha H16		Proteobacteria	Betaproteobacteria	Burkholderiales	Burkholderiaceae	Cupriavidus
264199	Ralstonia eutropha JMP134		Proteobacteria	Betaproteobacteria	Burkholderiales	Burkholderiaceae	Cupriavidus
1.36605e+06	Ralstonia pickettii DTP0602		Proteobacteria	Betaproteobacteria	Burkholderiales	Burkholderiaceae	Cupriavidus
548.34	Enterobacter aerogenes CDC UA0804-01		Proteobacteria	Gammaproteobacteria	Enterobacteriales	Enterobacteriaceae	Enterobacter
935296	Enterobacter aerogenes EA1509E		Proteobacteria	Gammaproteobacteria	Enterobacteriales	Enterobacteriaceae	Enterobacter
685445	Enterobacter aerogenes FGI35		Proteobacteria	Gammaproteobacteria	Enterobacteriales	Enterobacteriaceae	Enterobacter
1.02831e+06	Enterobacter aerogenes KCTC 2190		Proteobacteria	Gammaproteobacteria	Enterobacteriales	Enterobacteriaceae	Enterobacter
1.43932e+06	Enterobacter aerogenes MGH 61		Proteobacteria	Gammaproteobacteria	Enterobacteriales	Enterobacteriaceae	Enterobacter
1.43932e+06	Enterobacter aerogenes MGH 62		Proteobacteria	Gammaproteobacteria	Enterobacteriales	Enterobacteriaceae	Enterobacter
1.43932e+06	Enterobacter aerogenes MGH 77		Proteobacteria	Gammaproteobacteria	Enterobacteriales	Enterobacteriaceae	Enterobacter
1.43932e+06	Enterobacter aerogenes MGH 78		Proteobacteria	Gammaproteobacteria	Enterobacteriales	Enterobacteriaceae	Enterobacter
548.35	Enterobacter aerogenes ND17		Proteobacteria	Gammaproteobacteria	Enterobacteriales	Enterobacteriaceae	Enterobacter
548.106	Enterobacter aerogenes strain 1019_EAER		Proteobacteria	Gammaproteobacteria	Enterobacteriales	Enterobacteriaceae	Enterobacter
548.103	Enterobacter aerogenes strain 1020_EAER		Proteobacteria	Gammaproteobacteria	Enterobacteriales	Enterobacteriaceae	Enterobacter
548.104	Enterobacter aerogenes strain 1277_EAER		Proteobacteria	Gammaproteobacteria	Enterobacteriales	Enterobacteriaceae	Enterobacter
548.107	Enterobacter aerogenes strain 1278_EAER		Proteobacteria	Gammaproteobacteria	Enterobacteriales	Enterobacteriaceae	Enterobacter
548.108	Enterobacter aerogenes strain 1281_EAER		Proteobacteria	Gammaproteobacteria	Enterobacteriales	Enterobacteriaceae	Enterobacter
548.105	Enterobacter aerogenes strain 1282_EAER		Proteobacteria	Gammaproteobacteria	Enterobacteriales	Enterobacteriaceae	Enterobacter
548.109	Enterobacter aerogenes strain 151_EAER		Proteobacteria	Gammaproteobacteria	Enterobacteriales	Enterobacteriaceae	Enterobacter
548.11	Enterobacter aerogenes strain 170_EAER		Proteobacteria	Gammaproteobacteria	Enterobacteriales	Enterobacteriaceae	Enterobacter
548.62	Enterobacter aerogenes strain 28944		Proteobacteria	Gammaproteobacteria	Enterobacteriales	Enterobacteriaceae	Enterobacter
548.63	Enterobacter aerogenes strain 32540		Proteobacteria	Gammaproteobacteria	Enterobacteriales	Enterobacteriaceae	Enterobacter
548.59	Enterobacter aerogenes strain 33850		Proteobacteria	Gammaproteobacteria	Enterobacteriales	Enterobacteriaceae	Enterobacter
548.64	Enterobacter aerogenes strain 35003		Proteobacteria	Gammaproteobacteria	Enterobacteriales	Enterobacteriaceae	Enterobacter
548.65	Enterobacter aerogenes strain 35005		Proteobacteria	Gammaproteobacteria	Enterobacteriales	Enterobacteriaceae	Enterobacter
548.66	Enterobacter aerogenes strain 35006		Proteobacteria	Gammaproteobacteria	Enterobacteriales	Enterobacteriaceae	Enterobacter
548.6	Enterobacter aerogenes strain 35007		Proteobacteria	Gammaproteobacteria	Enterobacteriales	Enterobacteriaceae	Enterobacter
548.67	Enterobacter aerogenes strain 35715		Proteobacteria	Gammaproteobacteria	Enterobacteriales	Enterobacteriaceae	Enterobacter
548.61	Enterobacter aerogenes strain 42193		Proteobacteria	Gammaproteobacteria	Enterobacteriales	Enterobacteriaceae	Enterobacter
548.68	Enterobacter aerogenes strain 44247		Proteobacteria	Gammaproteobacteria	Enterobacteriales	Enterobacteriaceae	Enterobacter
548.111	Enterobacter aerogenes strain 682_EAER		Proteobacteria	Gammaproteobacteria	Enterobacteriales	Enterobacteriaceae	Enterobacter
548.112	Enterobacter aerogenes strain 86_EAER		Proteobacteria	Gammaproteobacteria	Enterobacteriales	Enterobacteriaceae	Enterobacter
548.113	Enterobacter aerogenes strain 965_EAER		Proteobacteria	Gammaproteobacteria	Enterobacteriales	Enterobacteriaceae	Enterobacter
548.7	Enterobacter aerogenes strain B3		Proteobacteria	Gammaproteobacteria	Enterobacteriales	Enterobacteriaceae	Enterobacter
548.115	Enterobacter aerogenes strain CAV1320		Proteobacteria	Gammaproteobacteria	Enterobacteriales	Enterobacteriaceae	Enterobacter
548.154	Enterobacter aerogenes strain FDAARGOS_152		Proteobacteria	Gammaproteobacteria	Enterobacteriales	Enterobacteriaceae	Enterobacter
548.155	Enterobacter aerogenes strain G7		Proteobacteria	Gammaproteobacteria	Enterobacteriales	Enterobacteriaceae	Enterobacter
548.58	Enterobacter aerogenes strain GCSL-DIFS-311		Proteobacteria	Gammaproteobacteria	Enterobacteriales	Enterobacteriaceae	Enterobacter
548.13	Enterobacter aerogenes strain GN02079		Proteobacteria	Gammaproteobacteria	Enterobacteriales	Enterobacteriaceae	Enterobacter
548.129	Enterobacter aerogenes strain GN02126		Proteobacteria	Gammaproteobacteria	Enterobacteriales	Enterobacteriaceae	Enterobacter
548.131	Enterobacter aerogenes strain GN02154		Proteobacteria	Gammaproteobacteria	Enterobacteriales	Enterobacteriaceae	Enterobacter
548.72	Enterobacter aerogenes strain GN02173		Proteobacteria	Gammaproteobacteria	Enterobacteriales	Enterobacteriaceae	Enterobacter
548.75	Enterobacter aerogenes strain GN02278		Proteobacteria	Gammaproteobacteria	Enterobacteriales	Enterobacteriaceae	Enterobacter
548.73	Enterobacter aerogenes strain GN02286		Proteobacteria	Gammaproteobacteria	Enterobacteriales	Enterobacteriaceae	Enterobacter
548.74	Enterobacter aerogenes strain GN02326		Proteobacteria	Gammaproteobacteria	Enterobacteriales	Enterobacteriaceae	Enterobacter
548.127	Enterobacter aerogenes strain GN02329		Proteobacteria	Gammaproteobacteria	Enterobacteriales	Enterobacteriaceae	Enterobacter
548.76	Enterobacter aerogenes strain GN02355		Proteobacteria	Gammaproteobacteria	Enterobacteriales	Enterobacteriaceae	Enterobacter
548.77	Enterobacter aerogenes strain GN02384		Proteobacteria	Gammaproteobacteria	Enterobacteriales	Enterobacteriaceae	Enterobacter
548.78	Enterobacter aerogenes strain GN02420		Proteobacteria	Gammaproteobacteria	Enterobacteriales	Enterobacteriaceae	Enterobacter
548.128	Enterobacter aerogenes strain GN02464		Proteobacteria	Gammaproteobacteria	Enterobacteriales	Enterobacteriaceae	Enterobacter
548.126	Enterobacter aerogenes strain GN02499		Proteobacteria	Gammaproteobacteria	Enterobacteriales	Enterobacteriaceae	Enterobacter
548.86	Enterobacter aerogenes strain GN02509		Proteobacteria	Gammaproteobacteria	Enterobacteriales	Enterobacteriaceae	Enterobacter
548.134	Enterobacter aerogenes strain GN02525		Proteobacteria	Gammaproteobacteria	Enterobacteriales	Enterobacteriaceae	Enterobacter
548.125	Enterobacter aerogenes strain GN02694		Proteobacteria	Gammaproteobacteria	Enterobacteriales	Enterobacteriaceae	Enterobacter
548.143	Enterobacter aerogenes strain GN02710		Proteobacteria	Gammaproteobacteria	Enterobacteriales	Enterobacteriaceae	Enterobacter
548.121	Enterobacter aerogenes strain GN02761		Proteobacteria	Gammaproteobacteria	Enterobacteriales	Enterobacteriaceae	Enterobacter
548.144	Enterobacter aerogenes strain GN02761		Proteobacteria	Gammaproteobacteria	Enterobacteriales	Enterobacteriaceae	Enterobacter
548.122	Enterobacter aerogenes strain GN02770		Proteobacteria	Gammaproteobacteria	Enterobacteriales	Enterobacteriaceae	Enterobacter
548.145	Enterobacter aerogenes strain GN03482		Proteobacteria	Gammaproteobacteria	Enterobacteriales	Enterobacteriaceae	Enterobacter
548.123	Enterobacter aerogenes strain GN03688		Proteobacteria	Gammaproteobacteria	Enterobacteriales	Enterobacteriaceae	Enterobacter
548.12	Enterobacter aerogenes strain GN03732		Proteobacteria	Gammaproteobacteria	Enterobacteriales	Enterobacteriaceae	Enterobacter
548.124	Enterobacter aerogenes strain GN03927		Proteobacteria	Gammaproteobacteria	Enterobacteriales	Enterobacteriaceae	Enterobacter
548.135	Enterobacter aerogenes strain GN03959		Proteobacteria	Gammaproteobacteria	Enterobacteriales	Enterobacteriaceae	Enterobacter
548.79	Enterobacter aerogenes strain GN04690		Proteobacteria	Gammaproteobacteria	Enterobacteriales	Enterobacteriaceae	Enterobacter
548.116	Enterobacter aerogenes strain GN04794		Proteobacteria	Gammaproteobacteria	Enterobacteriales	Enterobacteriaceae	Enterobacter
548.119	Enterobacter aerogenes strain GN04835		Proteobacteria	Gammaproteobacteria	Enterobacteriales	Enterobacteriaceae	Enterobacter
548.117	Enterobacter aerogenes strain GN05224		Proteobacteria	Gammaproteobacteria	Enterobacteriales	Enterobacteriaceae	Enterobacter
548.118	Enterobacter aerogenes strain GN05253		Proteobacteria	Gammaproteobacteria	Enterobacteriales	Enterobacteriaceae	Enterobacter
548.149	Enterobacter aerogenes strain GN05748		Proteobacteria	Gammaproteobacteria	Enterobacteriales	Enterobacteriaceae	Enterobacter
548.147	Enterobacter aerogenes strain GN05782		Proteobacteria	Gammaproteobacteria	Enterobacteriales	Enterobacteriaceae	Enterobacter
548.146	Enterobacter aerogenes strain GN05809		Proteobacteria	Gammaproteobacteria	Enterobacteriales	Enterobacteriaceae	Enterobacter
548.142	Enterobacter aerogenes strain SMART_1060		Proteobacteria	Gammaproteobacteria	Enterobacteriales	Enterobacteriaceae	Enterobacter
548.152	Enterobacter aerogenes strain SMART_1248		Proteobacteria	Gammaproteobacteria	Enterobacteriales	Enterobacteriaceae	Enterobacter
548.151	Enterobacter aerogenes strain SMART_1249		Proteobacteria	Gammaproteobacteria	Enterobacteriales	Enterobacteriaceae	Enterobacter
548.15	Enterobacter aerogenes strain SMART_1372		Proteobacteria	Gammaproteobacteria	Enterobacteriales	Enterobacteriaceae	Enterobacter
548.136	Enterobacter aerogenes strain SMART_350		Proteobacteria	Gammaproteobacteria	Enterobacteriales	Enterobacteriaceae	Enterobacter
548.137	Enterobacter aerogenes strain SMART_429		Proteobacteria	Gammaproteobacteria	Enterobacteriales	Enterobacteriaceae	Enterobacter
548.138	Enterobacter aerogenes strain SMART_543		Proteobacteria	Gammaproteobacteria	Enterobacteriales	Enterobacteriaceae	Enterobacter
548.139	Enterobacter aerogenes strain SMART_773		Proteobacteria	Gammaproteobacteria	Enterobacteriales	Enterobacteriaceae	Enterobacter
548.14	Enterobacter aerogenes strain SMART_774		Proteobacteria	Gammaproteobacteria	Enterobacteriales	Enterobacteriaceae	Enterobacter
548.141	Enterobacter aerogenes strain SMART_888		Proteobacteria	Gammaproteobacteria	Enterobacteriales	Enterobacteriaceae	Enterobacter
548.1	Enterobacter aerogenes strain UCI89		Proteobacteria	Gammaproteobacteria	Enterobacteriales	Enterobacteriaceae	Enterobacter
548.101	Enterobacter aerogenes strain UCI90		Proteobacteria	Gammaproteobacteria	Enterobacteriales	Enterobacteriaceae	Enterobacter
548.102	Enterobacter aerogenes strain UCI97		Proteobacteria	Gammaproteobacteria	Enterobacteriales	Enterobacteriaceae	Enterobacter
548.99	Enterobacter aerogenes strain UCI98		Proteobacteria	Gammaproteobacteria	Enterobacteriales	Enterobacteriaceae	Enterobacter
1.40014e+06	Enterobacter aerogenes UCI 15		Proteobacteria	Gammaproteobacteria	Enterobacteriales	Enterobacteriaceae	Enterobacter
1.40014e+06	Enterobacter aerogenes UCI 16		Proteobacteria	Gammaproteobacteria	Enterobacteriales	Enterobacteriaceae	Enterobacter
1.40014e+06	Enterobacter aerogenes UCI 27		Proteobacteria	Gammaproteobacteria	Enterobacteriales	Enterobacteriaceae	Enterobacter
1.40014e+06	Enterobacter aerogenes UCI 28		Proteobacteria	Gammaproteobacteria	Enterobacteriales	Enterobacteriaceae	Enterobacter
1.40014e+06	Enterobacter aerogenes UCI 46		Proteobacteria	Gammaproteobacteria	Enterobacteriales	Enterobacteriaceae	Enterobacter
1.40014e+06	Enterobacter aerogenes UCI 47		Proteobacteria	Gammaproteobacteria	Enterobacteriales	Enterobacteriaceae	Enterobacter
1.40015e+06	Enterobacter aerogenes UCI 48		Proteobacteria	Gammaproteobacteria	Enterobacteriales	Enterobacteriaceae	Enterobacter
550.442	Enterobacter cloacae strain 383_ECLO		Proteobacteria	Gammaproteobacteria	Enterobacteriales	Enterobacteriaceae	Enterobacter
336306	Enterobacter cloacae subsp. cloacae strain ST252:950126202		Proteobacteria	Gammaproteobacteria	Enterobacteriales	Enterobacteriaceae	Enterobacter
562.798	Escherichia coli strain 1072_ECOL		Proteobacteria	Gammaproteobacteria	Enterobacteriales	Enterobacteriaceae	Enterobacter
573.134	Klebsiella pneumoniae		Proteobacteria	Gammaproteobacteria	Enterobacteriales	Enterobacteriaceae	Enterobacter
573.139	Klebsiella pneumoniae		Proteobacteria	Gammaproteobacteria	Enterobacteriales	Enterobacteriaceae	Enterobacter
1.03791e+06	Klebsiella pneumoniae 1162281		Proteobacteria	Gammaproteobacteria	Enterobacteriales	Enterobacteriaceae	Enterobacter
1.31658e+06	Klebsiella pneumoniae ATCC 43816		Proteobacteria	Gammaproteobacteria	Enterobacteriales	Enterobacteriaceae	Enterobacter
1.29414e+06	Klebsiella pneumoniae KP4-R		Proteobacteria	Gammaproteobacteria	Enterobacteriales	Enterobacteriaceae	Enterobacter
1.32838e+06	Klebsiella pneumoniae MGH 44		Proteobacteria	Gammaproteobacteria	Enterobacteriales	Enterobacteriaceae	Enterobacter
573.168	Klebsiella pneumoniae strain 1294_KPNE		Proteobacteria	Gammaproteobacteria	Enterobacteriales	Enterobacteriaceae	Enterobacter
573.148	Klebsiella pneumoniae strain 1kgm		Proteobacteria	Gammaproteobacteria	Enterobacteriales	Enterobacteriaceae	Enterobacter
573.196	Klebsiella pneumoniae strain 50509588		Proteobacteria	Gammaproteobacteria	Enterobacteriales	Enterobacteriaceae	Enterobacter
573.195	Klebsiella pneumoniae strain 50518740		Proteobacteria	Gammaproteobacteria	Enterobacteriales	Enterobacteriaceae	Enterobacter
573.196	Klebsiella pneumoniae strain 50580255		Proteobacteria	Gammaproteobacteria	Enterobacteriales	Enterobacteriaceae	Enterobacter
573.196	Klebsiella pneumoniae strain 50625602		Proteobacteria	Gammaproteobacteria	Enterobacteriales	Enterobacteriaceae	Enterobacter
573.196	Klebsiella pneumoniae strain 50732159		Proteobacteria	Gammaproteobacteria	Enterobacteriales	Enterobacteriaceae	Enterobacter
573.197	Klebsiella pneumoniae strain 50806829		Proteobacteria	Gammaproteobacteria	Enterobacteriales	Enterobacteriaceae	Enterobacter
573.197	Klebsiella pneumoniae strain 50893576		Proteobacteria	Gammaproteobacteria	Enterobacteriales	Enterobacteriaceae	Enterobacter
573.17	Klebsiella pneumoniae strain 733_KPNE		Proteobacteria	Gammaproteobacteria	Enterobacteriales	Enterobacteriaceae	Enterobacter
573.188	Klebsiella pneumoniae strain B86		Proteobacteria	Gammaproteobacteria	Enterobacteriales	Enterobacteriaceae	Enterobacter
573.197	Klebsiella pneumoniae strain II EMP3		Proteobacteria	Gammaproteobacteria	Enterobacteriales	Enterobacteriaceae	Enterobacter
573.194	Klebsiella pneumoniae strain K47-25		Proteobacteria	Gammaproteobacteria	Enterobacteriales	Enterobacteriaceae	Enterobacter
573.194	Klebsiella pneumoniae strain K48-58		Proteobacteria	Gammaproteobacteria	Enterobacteriales	Enterobacteriaceae	Enterobacter
573.194	Klebsiella pneumoniae strain K52-10		Proteobacteria	Gammaproteobacteria	Enterobacteriales	Enterobacteriaceae	Enterobacter
573.194	Klebsiella pneumoniae strain K52-36		Proteobacteria	Gammaproteobacteria	Enterobacteriales	Enterobacteriaceae	Enterobacter
573.194	Klebsiella pneumoniae strain K52-43		Proteobacteria	Gammaproteobacteria	Enterobacteriales	Enterobacteriaceae	Enterobacter
573.194	Klebsiella pneumoniae strain K52-74		Proteobacteria	Gammaproteobacteria	Enterobacteriales	Enterobacteriaceae	Enterobacter
573.194	Klebsiella pneumoniae strain K53-64		Proteobacteria	Gammaproteobacteria	Enterobacteriales	Enterobacteriaceae	Enterobacter
573.194	Klebsiella pneumoniae strain K54-05		Proteobacteria	Gammaproteobacteria	Enterobacteriales	Enterobacteriaceae	Enterobacter
573.195	Klebsiella pneumoniae strain K66-45		Proteobacteria	Gammaproteobacteria	Enterobacteriales	Enterobacteriaceae	Enterobacter
573.195	Klebsiella pneumoniae strain K66-62		Proteobacteria	Gammaproteobacteria	Enterobacteriales	Enterobacteriaceae	Enterobacter
573.195	Klebsiella pneumoniae strain K66-73		Proteobacteria	Gammaproteobacteria	Enterobacteriales	Enterobacteriaceae	Enterobacter
573.195	Klebsiella pneumoniae strain K67-17		Proteobacteria	Gammaproteobacteria	Enterobacteriales	Enterobacteriaceae	Enterobacter
573.221	Klebsiella pneumoniae strain LPKP		Proteobacteria	Gammaproteobacteria	Enterobacteriales	Enterobacteriaceae	Enterobacter
573.149	Klebsiella pneumoniae strain ST-437		Proteobacteria	Gammaproteobacteria	Enterobacteriales	Enterobacteriaceae	Enterobacter
573.136	Klebsiella pneumoniae strain XDR		Proteobacteria	Gammaproteobacteria	Enterobacteriales	Enterobacteriaceae	Enterobacter
574.3	Klebsiella pneumoniae subsp. ozaenae ATCC 11296		Proteobacteria	Gammaproteobacteria	Enterobacteriales	Enterobacteriaceae	Enterobacter
1.38455e+06	Klebsiella pneumoniae subsp. pneumoniae KKBO-1		Proteobacteria	Gammaproteobacteria	Enterobacteriales	Enterobacteriaceae	Enterobacter
1.38455e+06	Klebsiella pneumoniae subsp. pneumoniae KKBO-4		Proteobacteria	Gammaproteobacteria	Enterobacteriales	Enterobacteriaceae	Enterobacter
1.41325e+06	Klebsiella pneumoniae subsp. pneumoniae KPB-1		Proteobacteria	Gammaproteobacteria	Enterobacteriales	Enterobacteriaceae	Enterobacter
1.41325e+06	Klebsiella pneumoniae subsp. pneumoniae KPB-2		Proteobacteria	Gammaproteobacteria	Enterobacteriales	Enterobacteriaceae	Enterobacter
1.39557e+06	Klebsiella pneumoniae subsp. pneumoniae KpQ24		Proteobacteria	Gammaproteobacteria	Enterobacteriales	Enterobacteriaceae	Enterobacter
72407.1	Klebsiella pneumoniae subsp. pneumoniae strain KK207/1		Proteobacteria	Gammaproteobacteria	Enterobacteriales	Enterobacteriaceae	Enterobacter
1.35398e+06	Enterococcus faecalis SDVK1A		Firmicutes	Bacilli	Lactobacillales	Enterococcaceae	Enterococcus
1.3573e+06	Enterococcus gallinarum EGD-AAK12		Firmicutes	Bacilli	Lactobacillales	Enterococcaceae	Enterococcus
208962	Escherichia albertii strain 20H38		Proteobacteria	Gammaproteobacteria	Enterobacterales	Enterobacteriaceae	Escherichia
208962	Escherichia albertii strain 24		Proteobacteria	Gammaproteobacteria	Enterobacterales	Enterobacteriaceae	Escherichia
208962	Escherichia albertii strain 4051-6		Proteobacteria	Gammaproteobacteria	Enterobacterales	Enterobacteriaceae	Escherichia
208962	Escherichia albertii strain 94389		Proteobacteria	Gammaproteobacteria	Enterobacterales	Enterobacteriaceae	Escherichia
208962	Escherichia albertii strain CB9791		Proteobacteria	Gammaproteobacteria	Enterobacterales	Enterobacteriaceae	Escherichia
208962	Escherichia albertii strain E2675		Proteobacteria	Gammaproteobacteria	Enterobacterales	Enterobacteriaceae	Escherichia
208962	Escherichia albertii strain EC03-127		Proteobacteria	Gammaproteobacteria	Enterobacterales	Enterobacteriaceae	Escherichia
208962	Escherichia albertii strain EC03-195		Proteobacteria	Gammaproteobacteria	Enterobacterales	Enterobacteriaceae	Escherichia
208962	Escherichia albertii strain EC05-160		Proteobacteria	Gammaproteobacteria	Enterobacterales	Enterobacteriaceae	Escherichia
208962	Escherichia albertii strain EC05-44		Proteobacteria	Gammaproteobacteria	Enterobacterales	Enterobacteriaceae	Escherichia
208962	Escherichia albertii strain EC05-81		Proteobacteria	Gammaproteobacteria	Enterobacterales	Enterobacteriaceae	Escherichia
208962	Escherichia albertii strain HIPH08472		Proteobacteria	Gammaproteobacteria	Enterobacterales	Enterobacteriaceae	Escherichia
208962	Escherichia albertii strain K7744		Proteobacteria	Gammaproteobacteria	Enterobacterales	Enterobacteriaceae	Escherichia
208962	Escherichia albertii strain KU20110014		Proteobacteria	Gammaproteobacteria	Enterobacterales	Enterobacteriaceae	Escherichia
208962	Escherichia albertii strain NIAH_Bird_13		Proteobacteria	Gammaproteobacteria	Enterobacterales	Enterobacteriaceae	Escherichia
208962	Escherichia albertii strain NIAH_Bird_16		Proteobacteria	Gammaproteobacteria	Enterobacterales	Enterobacteriaceae	Escherichia
208962	Escherichia albertii strain NIAH_Bird_2		Proteobacteria	Gammaproteobacteria	Enterobacterales	Enterobacteriaceae	Escherichia
208962	Escherichia albertii strain NIAH_Bird_23		Proteobacteria	Gammaproteobacteria	Enterobacterales	Enterobacteriaceae	Escherichia
208962	Escherichia albertii strain NIAH_Bird_25		Proteobacteria	Gammaproteobacteria	Enterobacterales	Enterobacteriaceae	Escherichia
208962	Escherichia albertii strain NIAH_Bird_8		Proteobacteria	Gammaproteobacteria	Enterobacterales	Enterobacteriaceae	Escherichia
910238	Escherichia albertii TW15818		Proteobacteria	Gammaproteobacteria	Enterobacterales	Enterobacteriaceae	Escherichia
1.33359e+06	Escherichia coli 112469215-isolate1		Proteobacteria	Gammaproteobacteria	Enterobacterales	Enterobacteriaceae	Escherichia
1.4117e+06	Escherichia coli 1240		Proteobacteria	Gammaproteobacteria	Enterobacterales	Enterobacteriaceae	Escherichia
1.4117e+06	Escherichia coli 1350		Proteobacteria	Gammaproteobacteria	Enterobacterales	Enterobacteriaceae	Escherichia
1.4117e+06	Escherichia coli 1365		Proteobacteria	Gammaproteobacteria	Enterobacterales	Enterobacteriaceae	Escherichia
1.41282e+06	Escherichia coli 148		Proteobacteria	Gammaproteobacteria	Enterobacterales	Enterobacteriaceae	Escherichia
1.12563e+06	Escherichia coli 174750		Proteobacteria	Gammaproteobacteria	Enterobacterales	Enterobacteriaceae	Escherichia
1.11611e+06	Escherichia coli 178200		Proteobacteria	Gammaproteobacteria	Enterobacterales	Enterobacteriaceae	Escherichia
1.11611e+06	Escherichia coli 178850		Proteobacteria	Gammaproteobacteria	Enterobacterales	Enterobacteriaceae	Escherichia
1.11611e+06	Escherichia coli 178900		Proteobacteria	Gammaproteobacteria	Enterobacterales	Enterobacteriaceae	Escherichia
1.12565e+06	Escherichia coli 179100		Proteobacteria	Gammaproteobacteria	Enterobacterales	Enterobacteriaceae	Escherichia
1.11611e+06	Escherichia coli 179550		Proteobacteria	Gammaproteobacteria	Enterobacterales	Enterobacteriaceae	Escherichia
1.1161e+06	Escherichia coli 180050		Proteobacteria	Gammaproteobacteria	Enterobacterales	Enterobacteriaceae	Escherichia
1.1161e+06	Escherichia coli 180200		Proteobacteria	Gammaproteobacteria	Enterobacterales	Enterobacteriaceae	Escherichia
1.11611e+06	Escherichia coli 180600		Proteobacteria	Gammaproteobacteria	Enterobacterales	Enterobacteriaceae	Escherichia
1.11613e+06	Escherichia coli 199900.1		Proteobacteria	Gammaproteobacteria	Enterobacterales	Enterobacteriaceae	Escherichia
1.41283e+06	Escherichia coli 1A		Proteobacteria	Gammaproteobacteria	Enterobacterales	Enterobacteriaceae	Escherichia
1.4441e+06	Escherichia coli 2-177-06_S1_C3		Proteobacteria	Gammaproteobacteria	Enterobacterales	Enterobacteriaceae	Escherichia
1.44407e+06	Escherichia coli 2-427-07_S1_C2		Proteobacteria	Gammaproteobacteria	Enterobacterales	Enterobacteriaceae	Escherichia
1.44405e+06	Escherichia coli 2-474-04_S1_C1		Proteobacteria	Gammaproteobacteria	Enterobacterales	Enterobacteriaceae	Escherichia
1.11612e+06	Escherichia coli 2722950		Proteobacteria	Gammaproteobacteria	Enterobacterales	Enterobacteriaceae	Escherichia
1.11612e+06	Escherichia coli 2726950		Proteobacteria	Gammaproteobacteria	Enterobacterales	Enterobacteriaceae	Escherichia
1.116e+06	Escherichia coli 2729250		Proteobacteria	Gammaproteobacteria	Enterobacterales	Enterobacteriaceae	Escherichia
1.11601e+06	Escherichia coli 2730350		Proteobacteria	Gammaproteobacteria	Enterobacterales	Enterobacteriaceae	Escherichia
1.11601e+06	Escherichia coli 2730450		Proteobacteria	Gammaproteobacteria	Enterobacterales	Enterobacteriaceae	Escherichia
1.11601e+06	Escherichia coli 2731150		Proteobacteria	Gammaproteobacteria	Enterobacterales	Enterobacteriaceae	Escherichia
1.12564e+06	Escherichia coli 2733950		Proteobacteria	Gammaproteobacteria	Enterobacterales	Enterobacteriaceae	Escherichia
1.11601e+06	Escherichia coli 2735000		Proteobacteria	Gammaproteobacteria	Enterobacterales	Enterobacteriaceae	Escherichia
1.11601e+06	Escherichia coli 2741950		Proteobacteria	Gammaproteobacteria	Enterobacterales	Enterobacteriaceae	Escherichia
1.11601e+06	Escherichia coli 2747800		Proteobacteria	Gammaproteobacteria	Enterobacterales	Enterobacteriaceae	Escherichia
1.11601e+06	Escherichia coli 2749250		Proteobacteria	Gammaproteobacteria	Enterobacterales	Enterobacteriaceae	Escherichia
1.11601e+06	Escherichia coli 2756500		Proteobacteria	Gammaproteobacteria	Enterobacterales	Enterobacteriaceae	Escherichia
1.11601e+06	Escherichia coli 2762100		Proteobacteria	Gammaproteobacteria	Enterobacterales	Enterobacteriaceae	Escherichia
1.11601e+06	Escherichia coli 2770900		Proteobacteria	Gammaproteobacteria	Enterobacterales	Enterobacteriaceae	Escherichia
1.11602e+06	Escherichia coli 2780750		Proteobacteria	Gammaproteobacteria	Enterobacterales	Enterobacteriaceae	Escherichia
1.11602e+06	Escherichia coli 2785200		Proteobacteria	Gammaproteobacteria	Enterobacterales	Enterobacteriaceae	Escherichia
1.11602e+06	Escherichia coli 2788150		Proteobacteria	Gammaproteobacteria	Enterobacterales	Enterobacteriaceae	Escherichia
1.41283e+06	Escherichia coli 27A		Proteobacteria	Gammaproteobacteria	Enterobacterales	Enterobacteriaceae	Escherichia
1.11612e+06	Escherichia coli 2845350		Proteobacteria	Gammaproteobacteria	Enterobacterales	Enterobacteriaceae	Escherichia
1.11613e+06	Escherichia coli 2845650		Proteobacteria	Gammaproteobacteria	Enterobacterales	Enterobacteriaceae	Escherichia
1.11613e+06	Escherichia coli 2846750		Proteobacteria	Gammaproteobacteria	Enterobacterales	Enterobacteriaceae	Escherichia
1.11613e+06	Escherichia coli 2848050		Proteobacteria	Gammaproteobacteria	Enterobacterales	Enterobacteriaceae	Escherichia
1.11602e+06	Escherichia coli 2850400		Proteobacteria	Gammaproteobacteria	Enterobacterales	Enterobacteriaceae	Escherichia
1.11602e+06	Escherichia coli 2850750		Proteobacteria	Gammaproteobacteria	Enterobacterales	Enterobacteriaceae	Escherichia
1.11613e+06	Escherichia coli 2851500		Proteobacteria	Gammaproteobacteria	Enterobacterales	Enterobacteriaceae	Escherichia
1.11602e+06	Escherichia coli 2853500		Proteobacteria	Gammaproteobacteria	Enterobacterales	Enterobacteriaceae	Escherichia
1.11602e+06	Escherichia coli 2860050		Proteobacteria	Gammaproteobacteria	Enterobacterales	Enterobacteriaceae	Escherichia
1.11602e+06	Escherichia coli 2860650		Proteobacteria	Gammaproteobacteria	Enterobacterales	Enterobacteriaceae	Escherichia
1.11602e+06	Escherichia coli 2861200		Proteobacteria	Gammaproteobacteria	Enterobacterales	Enterobacteriaceae	Escherichia
1.11603e+06	Escherichia coli 2864350		Proteobacteria	Gammaproteobacteria	Enterobacterales	Enterobacteriaceae	Escherichia
1.11603e+06	Escherichia coli 2865200		Proteobacteria	Gammaproteobacteria	Enterobacterales	Enterobacteriaceae	Escherichia
1.11603e+06	Escherichia coli 2866550		Proteobacteria	Gammaproteobacteria	Enterobacterales	Enterobacteriaceae	Escherichia
1.11603e+06	Escherichia coli 2866750		Proteobacteria	Gammaproteobacteria	Enterobacterales	Enterobacteriaceae	Escherichia
1.11603e+06	Escherichia coli 2867750		Proteobacteria	Gammaproteobacteria	Enterobacterales	Enterobacteriaceae	Escherichia
1.11603e+06	Escherichia coli 2872000		Proteobacteria	Gammaproteobacteria	Enterobacterales	Enterobacteriaceae	Escherichia
1.11603e+06	Escherichia coli 2872800		Proteobacteria	Gammaproteobacteria	Enterobacterales	Enterobacteriaceae	Escherichia
1.11604e+06	Escherichia coli 2875000		Proteobacteria	Gammaproteobacteria	Enterobacterales	Enterobacteriaceae	Escherichia
1.11604e+06	Escherichia coli 2875150		Proteobacteria	Gammaproteobacteria	Enterobacterales	Enterobacteriaceae	Escherichia
1.44411e+06	Escherichia coli 3-020-07_S1_C3		Proteobacteria	Gammaproteobacteria	Enterobacterales	Enterobacteriaceae	Escherichia
1.44425e+06	Escherichia coli 3-020-07_S4_C2		Proteobacteria	Gammaproteobacteria	Enterobacterales	Enterobacteriaceae	Escherichia
1.44409e+06	Escherichia coli 3-373-03_S1_C2		Proteobacteria	Gammaproteobacteria	Enterobacterales	Enterobacteriaceae	Escherichia
1.44425e+06	Escherichia coli 3-475-03_S4_C2		Proteobacteria	Gammaproteobacteria	Enterobacterales	Enterobacteriaceae	Escherichia
1.00545e+06	Escherichia coli 3.4870		Proteobacteria	Gammaproteobacteria	Enterobacterales	Enterobacteriaceae	Escherichia
1.41282e+06	Escherichia coli 320		Proteobacteria	Gammaproteobacteria	Enterobacterales	Enterobacteriaceae	Escherichia
1.4117e+06	Escherichia coli 38.16		Proteobacteria	Gammaproteobacteria	Enterobacterales	Enterobacteriaceae	Escherichia
1.41282e+06	Escherichia coli 38.34		Proteobacteria	Gammaproteobacteria	Enterobacterales	Enterobacteriaceae	Escherichia
1.41169e+06	Escherichia coli 38.52		Proteobacteria	Gammaproteobacteria	Enterobacterales	Enterobacteriaceae	Escherichia
1.45438e+06	Escherichia coli 4541-1*		Proteobacteria	Gammaproteobacteria	Enterobacteriales	Enterobacteriaceae	Escherichia
1.44424e+06	Escherichia coli 5-172-05_S4_C2		Proteobacteria	Gammaproteobacteria	Enterobacterales	Enterobacteriaceae	Escherichia
1.44424e+06	Escherichia coli 5-366-08_S4_C2		Proteobacteria	Gammaproteobacteria	Enterobacterales	Enterobacteriaceae	Escherichia
1.41282e+06	Escherichia coli 53A		Proteobacteria	Gammaproteobacteria	Enterobacterales	Enterobacteriaceae	Escherichia
1.41283e+06	Escherichia coli 606		Proteobacteria	Gammaproteobacteria	Enterobacterales	Enterobacteriaceae	Escherichia
1.41282e+06	Escherichia coli 681		Proteobacteria	Gammaproteobacteria	Enterobacterales	Enterobacteriaceae	Escherichia
1.00546e+06	Escherichia coli 8.0569		Proteobacteria	Gammaproteobacteria	Enterobacterales	Enterobacteriaceae	Escherichia
1.41282e+06	Escherichia coli 85B		Proteobacteria	Gammaproteobacteria	Enterobacterales	Enterobacteriaceae	Escherichia
1.41283e+06	Escherichia coli 87A		Proteobacteria	Gammaproteobacteria	Enterobacterales	Enterobacteriaceae	Escherichia
1.26899e+06	Escherichia coli 907710		Proteobacteria	Gammaproteobacteria	Enterobacterales	Enterobacteriaceae	Escherichia
1.26899e+06	Escherichia coli 908522		Proteobacteria	Gammaproteobacteria	Enterobacterales	Enterobacteriaceae	Escherichia
1.269e+06	Escherichia coli 908525		Proteobacteria	Gammaproteobacteria	Enterobacterales	Enterobacteriaceae	Escherichia
1.269e+06	Escherichia coli 908616		Proteobacteria	Gammaproteobacteria	Enterobacterales	Enterobacteriaceae	Escherichia
562.548	Escherichia coli 912		Proteobacteria	Gammaproteobacteria	Enterobacterales	Enterobacteriaceae	Escherichia
1.00541e+06	Escherichia coli 95.1288		Proteobacteria	Gammaproteobacteria	Enterobacterales	Enterobacteriaceae	Escherichia
1.00542e+06	Escherichia coli 97.0010		Proteobacteria	Gammaproteobacteria	Enterobacterales	Enterobacteriaceae	Escherichia
1.00542e+06	Escherichia coli 97.1742		Proteobacteria	Gammaproteobacteria	Enterobacterales	Enterobacteriaceae	Escherichia
1.00542e+06	Escherichia coli 99.0670		Proteobacteria	Gammaproteobacteria	Enterobacterales	Enterobacteriaceae	Escherichia
1.00542e+06	Escherichia coli 99.0678		Proteobacteria	Gammaproteobacteria	Enterobacterales	Enterobacteriaceae	Escherichia
1.00542e+06	Escherichia coli 99.0713		Proteobacteria	Gammaproteobacteria	Enterobacterales	Enterobacteriaceae	Escherichia
1.33359e+06	Escherichia coli AB42410445-isolate1		Proteobacteria	Gammaproteobacteria	Enterobacterales	Enterobacteriaceae	Escherichia
1.33359e+06	Escherichia coli AB43739056-isolate1		Proteobacteria	Gammaproteobacteria	Enterobacterales	Enterobacteriaceae	Escherichia
344601	Escherichia coli B171		Proteobacteria	Gammaproteobacteria	Enterobacterales	Enterobacteriaceae	Escherichia
1.15122e+06	Escherichia coli B5-2		Proteobacteria	Gammaproteobacteria	Enterobacterales	Enterobacteriaceae	Escherichia
1.11611e+06	Escherichia coli BCE002_MS12		Proteobacteria	Gammaproteobacteria	Enterobacterales	Enterobacteriaceae	Escherichia
1.12564e+06	Escherichia coli BCE006_MS-23		Proteobacteria	Gammaproteobacteria	Enterobacterales	Enterobacteriaceae	Escherichia
1.11611e+06	Escherichia coli BCE008_MS-01		Proteobacteria	Gammaproteobacteria	Enterobacterales	Enterobacteriaceae	Escherichia
1.11611e+06	Escherichia coli BCE011_MS-01		Proteobacteria	Gammaproteobacteria	Enterobacterales	Enterobacteriaceae	Escherichia
1.11612e+06	Escherichia coli BCE019_MS-13		Proteobacteria	Gammaproteobacteria	Enterobacterales	Enterobacteriaceae	Escherichia
1.11612e+06	Escherichia coli BCE030_MS-09		Proteobacteria	Gammaproteobacteria	Enterobacterales	Enterobacteriaceae	Escherichia
1.11612e+06	Escherichia coli BCE034_MS-14		Proteobacteria	Gammaproteobacteria	Enterobacterales	Enterobacteriaceae	Escherichia
562.532	Escherichia coli blood-2011-0167		Proteobacteria	Gammaproteobacteria	Enterobacterales	Enterobacteriaceae	Escherichia
1.116e+06	Escherichia coli C-34666		Proteobacteria	Gammaproteobacteria	Enterobacterales	Enterobacteriaceae	Escherichia
1.13614e+06	Escherichia coli C166_11		Proteobacteria	Gammaproteobacteria	Enterobacterales	Enterobacteriaceae	Escherichia
1.12713e+06	Escherichia coli C213_10		Proteobacteria	Gammaproteobacteria	Enterobacterales	Enterobacteriaceae	Escherichia
1.1269e+06	Escherichia coli C353_09		Proteobacteria	Gammaproteobacteria	Enterobacterales	Enterobacteriaceae	Escherichia
1.1269e+06	Escherichia coli C458_10		Proteobacteria	Gammaproteobacteria	Enterobacterales	Enterobacteriaceae	Escherichia
1.1269e+06	Escherichia coli C496_10		Proteobacteria	Gammaproteobacteria	Enterobacterales	Enterobacteriaceae	Escherichia
1.12692e+06	Escherichia coli C732_98		Proteobacteria	Gammaproteobacteria	Enterobacterales	Enterobacteriaceae	Escherichia
1.12692e+06	Escherichia coli C751_03		Proteobacteria	Gammaproteobacteria	Enterobacterales	Enterobacteriaceae	Escherichia
1.12693e+06	Escherichia coli C807_09		Proteobacteria	Gammaproteobacteria	Enterobacterales	Enterobacteriaceae	Escherichia
1.33106e+06	Escherichia coli CE418		Proteobacteria	Gammaproteobacteria	Enterobacterales	Enterobacteriaceae	Escherichia
562.541	Escherichia coli CE516		Proteobacteria	Gammaproteobacteria	Enterobacterales	Enterobacteriaceae	Escherichia
1.33106e+06	Escherichia coli CE516		Proteobacteria	Gammaproteobacteria	Enterobacterales	Enterobacteriaceae	Escherichia
562.541	Escherichia coli CE549		Proteobacteria	Gammaproteobacteria	Enterobacterales	Enterobacteriaceae	Escherichia
1.33107e+06	Escherichia coli CE549		Proteobacteria	Gammaproteobacteria	Enterobacterales	Enterobacteriaceae	Escherichia
562.541	Escherichia coli E1777		Proteobacteria	Gammaproteobacteria	Enterobacterales	Enterobacteriaceae	Escherichia
1.33106e+06	Escherichia coli E1777		Proteobacteria	Gammaproteobacteria	Enterobacterales	Enterobacteriaceae	Escherichia
562.542	Escherichia coli E2265		Proteobacteria	Gammaproteobacteria	Enterobacterales	Enterobacteriaceae	Escherichia
1.33106e+06	Escherichia coli E2265		Proteobacteria	Gammaproteobacteria	Enterobacterales	Enterobacteriaceae	Escherichia
1.41283e+06	Escherichia coli FAH1		Proteobacteria	Gammaproteobacteria	Enterobacterales	Enterobacteriaceae	Escherichia
1.41283e+06	Escherichia coli FAH2		Proteobacteria	Gammaproteobacteria	Enterobacterales	Enterobacteriaceae	Escherichia
1.41283e+06	Escherichia coli FAP1		Proteobacteria	Gammaproteobacteria	Enterobacterales	Enterobacteriaceae	Escherichia
1.41284e+06	Escherichia coli FAP2		Proteobacteria	Gammaproteobacteria	Enterobacterales	Enterobacteriaceae	Escherichia
1.41284e+06	Escherichia coli FBH1		Proteobacteria	Gammaproteobacteria	Enterobacterales	Enterobacteriaceae	Escherichia
1.41284e+06	Escherichia coli FBP1		Proteobacteria	Gammaproteobacteria	Enterobacterales	Enterobacteriaceae	Escherichia
1.41284e+06	Escherichia coli FCH1		Proteobacteria	Gammaproteobacteria	Enterobacterales	Enterobacteriaceae	Escherichia
1.41284e+06	Escherichia coli FCP1		Proteobacteria	Gammaproteobacteria	Enterobacterales	Enterobacteriaceae	Escherichia
1.338e+06	Escherichia coli IMT8073		Proteobacteria	Gammaproteobacteria	Enterobacterales	Enterobacteriaceae	Escherichia
1.45126e+06	Escherichia coli JT5		Proteobacteria	Gammaproteobacteria	Enterobacterales	Enterobacteriaceae	Escherichia
562.229	Escherichia coli K2		Proteobacteria	Gammaproteobacteria	Enterobacterales	Enterobacteriaceae	Escherichia
562.23	Escherichia coli M16		Proteobacteria	Gammaproteobacteria	Enterobacterales	Enterobacteriaceae	Escherichia
562.23	Escherichia coli M17		Proteobacteria	Gammaproteobacteria	Enterobacterales	Enterobacteriaceae	Escherichia
562.23	Escherichia coli M19		Proteobacteria	Gammaproteobacteria	Enterobacterales	Enterobacteriaceae	Escherichia
562.231	Escherichia coli M3		Proteobacteria	Gammaproteobacteria	Enterobacterales	Enterobacteriaceae	Escherichia
562.548	Escherichia coli MAMC18		Proteobacteria	Gammaproteobacteria	Enterobacterales	Enterobacteriaceae	Escherichia
1.33359e+06	Escherichia coli MC21		Proteobacteria	Gammaproteobacteria	Enterobacterales	Enterobacteriaceae	Escherichia
1.3336e+06	Escherichia coli MC23		Proteobacteria	Gammaproteobacteria	Enterobacterales	Enterobacteriaceae	Escherichia
1.3336e+06	Escherichia coli MC6002		Proteobacteria	Gammaproteobacteria	Enterobacterales	Enterobacteriaceae	Escherichia
1.12564e+06	Escherichia coli MP020980.1		Proteobacteria	Gammaproteobacteria	Enterobacterales	Enterobacteriaceae	Escherichia
1.11606e+06	Escherichia coli MP021017.10		Proteobacteria	Gammaproteobacteria	Enterobacterales	Enterobacteriaceae	Escherichia
1.11607e+06	Escherichia coli MP021017.11		Proteobacteria	Gammaproteobacteria	Enterobacterales	Enterobacteriaceae	Escherichia
1.11611e+06	Escherichia coli MP021017.12		Proteobacteria	Gammaproteobacteria	Enterobacterales	Enterobacteriaceae	Escherichia
1.11606e+06	Escherichia coli MP021017.2		Proteobacteria	Gammaproteobacteria	Enterobacterales	Enterobacteriaceae	Escherichia
1.11606e+06	Escherichia coli MP021017.3		Proteobacteria	Gammaproteobacteria	Enterobacterales	Enterobacteriaceae	Escherichia
1.11606e+06	Escherichia coli MP021017.4		Proteobacteria	Gammaproteobacteria	Enterobacterales	Enterobacteriaceae	Escherichia
1.11606e+06	Escherichia coli MP021017.5		Proteobacteria	Gammaproteobacteria	Enterobacterales	Enterobacteriaceae	Escherichia
1.11606e+06	Escherichia coli MP021017.6		Proteobacteria	Gammaproteobacteria	Enterobacterales	Enterobacteriaceae	Escherichia
1.11606e+06	Escherichia coli MP021017.9		Proteobacteria	Gammaproteobacteria	Enterobacterales	Enterobacteriaceae	Escherichia
1.11614e+06	Escherichia coli MP021552.12		Proteobacteria	Gammaproteobacteria	Enterobacterales	Enterobacteriaceae	Escherichia
1.11613e+06	Escherichia coli MP021552.7		Proteobacteria	Gammaproteobacteria	Enterobacterales	Enterobacteriaceae	Escherichia
749538	Escherichia coli MS 116-1		Proteobacteria	Gammaproteobacteria	Enterobacterales	Enterobacteriaceae	Escherichia
749539	Escherichia coli MS 117-3		Proteobacteria	Gammaproteobacteria	Enterobacterales	Enterobacteriaceae	Escherichia
749540	Escherichia coli MS 146-1		Proteobacteria	Gammaproteobacteria	Enterobacterales	Enterobacteriaceae	Escherichia
749548	Escherichia coli MS 196-1		Proteobacteria	Gammaproteobacteria	Enterobacterales	Enterobacteriaceae	Escherichia
749549	Escherichia coli MS 198-1		Proteobacteria	Gammaproteobacteria	Enterobacterales	Enterobacteriaceae	Escherichia
749532	Escherichia coli MS 78-1		Proteobacteria	Gammaproteobacteria	Enterobacterales	Enterobacteriaceae	Escherichia
1.33354e+06	Escherichia coli NCTC 50110		Proteobacteria	Gammaproteobacteria	Enterobacterales	Enterobacteriaceae	Escherichia
1.24662e+06	Escherichia coli O10:K5(L):H4 str. ATCC 23506		Proteobacteria	Gammaproteobacteria	Enterobacterales	Enterobacteriaceae	Escherichia
1.4465e+06	Escherichia coli O103:H11 str. 2010C-3214		Proteobacteria	Gammaproteobacteria	Enterobacterales	Enterobacteriaceae	Escherichia
1.4465e+06	Escherichia coli O103:H2 str. 2010C-4433		Proteobacteria	Gammaproteobacteria	Enterobacterales	Enterobacteriaceae	Escherichia
1.44651e+06	Escherichia coli O103:H25 str. 2010C-4529		Proteobacteria	Gammaproteobacteria	Enterobacterales	Enterobacteriaceae	Escherichia
1.10144e+06	Escherichia coli O103:H25 str. NIPH-11060424		Proteobacteria	Gammaproteobacteria	Enterobacterales	Enterobacteriaceae	Escherichia
1.4465e+06	Escherichia coli O104:H21 str. 94-3025		Proteobacteria	Gammaproteobacteria	Enterobacterales	Enterobacteriaceae	Escherichia
1.0428e+06	Escherichia coli O104:H4 str. H112180280*		Proteobacteria	Gammaproteobacteria	Enterobacteriales	Enterobacteriaceae	Escherichia
1.13622e+06	Escherichia coli O104:H4 str. ON2011		Proteobacteria	Gammaproteobacteria	Enterobacterales	Enterobacteriaceae	Escherichia
1.4465e+06	Escherichia coli O111:H8 str. F6627		Proteobacteria	Gammaproteobacteria	Enterobacterales	Enterobacteriaceae	Escherichia
1.44653e+06	Escherichia coli O111:NM str. K6723		Proteobacteria	Gammaproteobacteria	Enterobacterales	Enterobacteriaceae	Escherichia
1.44654e+06	Escherichia coli O111:NM str. K6728		Proteobacteria	Gammaproteobacteria	Enterobacterales	Enterobacteriaceae	Escherichia
1.44654e+06	Escherichia coli O111:NM str. K6890		Proteobacteria	Gammaproteobacteria	Enterobacterales	Enterobacteriaceae	Escherichia
1.44654e+06	Escherichia coli O111:NM str. K6908		Proteobacteria	Gammaproteobacteria	Enterobacterales	Enterobacteriaceae	Escherichia
1.44654e+06	Escherichia coli O113:H21 str. 07-4224		Proteobacteria	Gammaproteobacteria	Enterobacterales	Enterobacteriaceae	Escherichia
1.44655e+06	Escherichia coli O118:H16 str. 08-3651		Proteobacteria	Gammaproteobacteria	Enterobacterales	Enterobacteriaceae	Escherichia
1.44655e+06	Escherichia coli O118:H16 str. 2009C-4446		Proteobacteria	Gammaproteobacteria	Enterobacterales	Enterobacteriaceae	Escherichia
1.44655e+06	Escherichia coli O119:H4 str. 03-3458		Proteobacteria	Gammaproteobacteria	Enterobacterales	Enterobacteriaceae	Escherichia
1.44656e+06	Escherichia coli O121:H19 str. 2010C-3840		Proteobacteria	Gammaproteobacteria	Enterobacterales	Enterobacteriaceae	Escherichia
1.44657e+06	Escherichia coli O121:H19 str. 2010C-4989		Proteobacteria	Gammaproteobacteria	Enterobacterales	Enterobacteriaceae	Escherichia
1.44658e+06	Escherichia coli O121:H7 str. 2009C-3299		Proteobacteria	Gammaproteobacteria	Enterobacterales	Enterobacteriaceae	Escherichia
1.44658e+06	Escherichia coli O145:H28 str. 2009C-3292		Proteobacteria	Gammaproteobacteria	Enterobacterales	Enterobacteriaceae	Escherichia
1.44659e+06	Escherichia coli O145:NM str. 2010C-3507		Proteobacteria	Gammaproteobacteria	Enterobacterales	Enterobacteriaceae	Escherichia
1.44659e+06	Escherichia coli O145:NM str. 2010C-3508		Proteobacteria	Gammaproteobacteria	Enterobacterales	Enterobacteriaceae	Escherichia
1.44659e+06	Escherichia coli O145:NM str. 2010C-3509		Proteobacteria	Gammaproteobacteria	Enterobacterales	Enterobacteriaceae	Escherichia
1.44659e+06	Escherichia coli O145:NM str. 2010C-3510		Proteobacteria	Gammaproteobacteria	Enterobacterales	Enterobacteriaceae	Escherichia
1.44659e+06	Escherichia coli O145:NM str. 2010C-3516		Proteobacteria	Gammaproteobacteria	Enterobacterales	Enterobacteriaceae	Escherichia
1.44659e+06	Escherichia coli O145:NM str. 2010C-3517		Proteobacteria	Gammaproteobacteria	Enterobacterales	Enterobacteriaceae	Escherichia
1.44659e+06	Escherichia coli O145:NM str. 2010C-3518		Proteobacteria	Gammaproteobacteria	Enterobacterales	Enterobacteriaceae	Escherichia
1.4466e+06	Escherichia coli O145:NM str. 2010C-3521		Proteobacteria	Gammaproteobacteria	Enterobacterales	Enterobacteriaceae	Escherichia
1.44661e+06	Escherichia coli O156:H25 str. 2011C-3602		Proteobacteria	Gammaproteobacteria	Enterobacterales	Enterobacteriaceae	Escherichia
1.44661e+06	Escherichia coli O157: str. 2010EL-2044		Proteobacteria	Gammaproteobacteria	Enterobacterales	Enterobacteriaceae	Escherichia
1.44661e+06	Escherichia coli O157: str. 2010EL-2045		Proteobacteria	Gammaproteobacteria	Enterobacterales	Enterobacteriaceae	Escherichia
1.44662e+06	Escherichia coli O157:H7 str. 2009EL1449		Proteobacteria	Gammaproteobacteria	Enterobacterales	Enterobacteriaceae	Escherichia
1.44662e+06	Escherichia coli O157:H7 str. 2009EL1705		Proteobacteria	Gammaproteobacteria	Enterobacterales	Enterobacteriaceae	Escherichia
1.44662e+06	Escherichia coli O157:H7 str. 2009EL1913		Proteobacteria	Gammaproteobacteria	Enterobacterales	Enterobacteriaceae	Escherichia
1.44662e+06	Escherichia coli O157:H7 str. 2009EL2109		Proteobacteria	Gammaproteobacteria	Enterobacterales	Enterobacteriaceae	Escherichia
1.44662e+06	Escherichia coli O157:H7 str. 2011EL-1107		Proteobacteria	Gammaproteobacteria	Enterobacterales	Enterobacteriaceae	Escherichia
1.44664e+06	Escherichia coli O157:H7 str. 2011EL-2114		Proteobacteria	Gammaproteobacteria	Enterobacterales	Enterobacteriaceae	Escherichia
702430	Escherichia coli O157:H7 str. EC4009		Proteobacteria	Gammaproteobacteria	Enterobacterales	Enterobacteriaceae	Escherichia
702432	Escherichia coli O157:H7 str. EC4084		Proteobacteria	Gammaproteobacteria	Enterobacterales	Enterobacteriaceae	Escherichia
702434	Escherichia coli O157:H7 str. EC4191		Proteobacteria	Gammaproteobacteria	Enterobacterales	Enterobacteriaceae	Escherichia
1.44666e+06	Escherichia coli O157:H7 str. K1420		Proteobacteria	Gammaproteobacteria	Enterobacterales	Enterobacteriaceae	Escherichia
1.44666e+06	Escherichia coli O157:H7 str. K1792		Proteobacteria	Gammaproteobacteria	Enterobacterales	Enterobacteriaceae	Escherichia
1.44667e+06	Escherichia coli O157:H7 str. K1793		Proteobacteria	Gammaproteobacteria	Enterobacterales	Enterobacteriaceae	Escherichia
1.44667e+06	Escherichia coli O157:H7 str. K1795		Proteobacteria	Gammaproteobacteria	Enterobacterales	Enterobacteriaceae	Escherichia
1.44667e+06	Escherichia coli O157:H7 str. K1796		Proteobacteria	Gammaproteobacteria	Enterobacterales	Enterobacteriaceae	Escherichia
1.44667e+06	Escherichia coli O157:H7 str. K1845		Proteobacteria	Gammaproteobacteria	Enterobacterales	Enterobacteriaceae	Escherichia
1.44667e+06	Escherichia coli O157:H7 str. K1921		Proteobacteria	Gammaproteobacteria	Enterobacterales	Enterobacteriaceae	Escherichia
1.44667e+06	Escherichia coli O157:H7 str. K1927		Proteobacteria	Gammaproteobacteria	Enterobacterales	Enterobacteriaceae	Escherichia
1.44667e+06	Escherichia coli O157:H7 str. K2188		Proteobacteria	Gammaproteobacteria	Enterobacterales	Enterobacteriaceae	Escherichia
1.44667e+06	Escherichia coli O157:H7 str. K2191		Proteobacteria	Gammaproteobacteria	Enterobacterales	Enterobacteriaceae	Escherichia
1.44667e+06	Escherichia coli O157:H7 str. K2192		Proteobacteria	Gammaproteobacteria	Enterobacterales	Enterobacteriaceae	Escherichia
1.44667e+06	Escherichia coli O157:H7 str. K2324		Proteobacteria	Gammaproteobacteria	Enterobacterales	Enterobacteriaceae	Escherichia
1.44668e+06	Escherichia coli O157:H7 str. K2581		Proteobacteria	Gammaproteobacteria	Enterobacterales	Enterobacteriaceae	Escherichia
1.44668e+06	Escherichia coli O157:H7 str. K2622		Proteobacteria	Gammaproteobacteria	Enterobacterales	Enterobacteriaceae	Escherichia
1.44668e+06	Escherichia coli O157:H7 str. K2845		Proteobacteria	Gammaproteobacteria	Enterobacterales	Enterobacteriaceae	Escherichia
1.44668e+06	Escherichia coli O157:H7 str. K2854		Proteobacteria	Gammaproteobacteria	Enterobacterales	Enterobacteriaceae	Escherichia
1.44668e+06	Escherichia coli O157:H7 str. K4396		Proteobacteria	Gammaproteobacteria	Enterobacterales	Enterobacteriaceae	Escherichia
1.44668e+06	Escherichia coli O157:H7 str. K4405		Proteobacteria	Gammaproteobacteria	Enterobacterales	Enterobacteriaceae	Escherichia
1.44668e+06	Escherichia coli O157:H7 str. K4406		Proteobacteria	Gammaproteobacteria	Enterobacterales	Enterobacteriaceae	Escherichia
1.44668e+06	Escherichia coli O157:H7 str. K4527		Proteobacteria	Gammaproteobacteria	Enterobacterales	Enterobacteriaceae	Escherichia
1.44668e+06	Escherichia coli O157:H7 str. K5418		Proteobacteria	Gammaproteobacteria	Enterobacterales	Enterobacteriaceae	Escherichia
1.44668e+06	Escherichia coli O157:H7 str. K5448		Proteobacteria	Gammaproteobacteria	Enterobacterales	Enterobacteriaceae	Escherichia
1.44669e+06	Escherichia coli O157:H7 str. K5449		Proteobacteria	Gammaproteobacteria	Enterobacterales	Enterobacteriaceae	Escherichia
1.44669e+06	Escherichia coli O157:H7 str. K5453		Proteobacteria	Gammaproteobacteria	Enterobacterales	Enterobacteriaceae	Escherichia
1.44669e+06	Escherichia coli O157:H7 str. K5460		Proteobacteria	Gammaproteobacteria	Enterobacterales	Enterobacteriaceae	Escherichia
1.44669e+06	Escherichia coli O157:H7 str. K5467		Proteobacteria	Gammaproteobacteria	Enterobacterales	Enterobacteriaceae	Escherichia
1.44669e+06	Escherichia coli O157:H7 str. K5602		Proteobacteria	Gammaproteobacteria	Enterobacterales	Enterobacteriaceae	Escherichia
1.44669e+06	Escherichia coli O157:H7 str. K5607		Proteobacteria	Gammaproteobacteria	Enterobacterales	Enterobacteriaceae	Escherichia
1.44669e+06	Escherichia coli O157:H7 str. K5609		Proteobacteria	Gammaproteobacteria	Enterobacterales	Enterobacteriaceae	Escherichia
1.44669e+06	Escherichia coli O157:H7 str. K5806		Proteobacteria	Gammaproteobacteria	Enterobacterales	Enterobacteriaceae	Escherichia
1.44669e+06	Escherichia coli O157:H7 str. K5852		Proteobacteria	Gammaproteobacteria	Enterobacterales	Enterobacteriaceae	Escherichia
1.44669e+06	Escherichia coli O157:H7 str. K6590		Proteobacteria	Gammaproteobacteria	Enterobacterales	Enterobacteriaceae	Escherichia
1.4467e+06	Escherichia coli O157:H7 str. K6676		Proteobacteria	Gammaproteobacteria	Enterobacterales	Enterobacteriaceae	Escherichia
1.4467e+06	Escherichia coli O157:H7 str. K6687		Proteobacteria	Gammaproteobacteria	Enterobacterales	Enterobacteriaceae	Escherichia
1.4467e+06	Escherichia coli O165:H25 str. 2010C-4874		Proteobacteria	Gammaproteobacteria	Enterobacterales	Enterobacteriaceae	Escherichia
1.4467e+06	Escherichia coli O174:H21 str. 03-3269		Proteobacteria	Gammaproteobacteria	Enterobacterales	Enterobacteriaceae	Escherichia
1.4467e+06	Escherichia coli O174:H8 str. 04-3038		Proteobacteria	Gammaproteobacteria	Enterobacterales	Enterobacteriaceae	Escherichia
1.44671e+06	Escherichia coli O177:NM str. 2010C-4558		Proteobacteria	Gammaproteobacteria	Enterobacterales	Enterobacteriaceae	Escherichia
1.4465e+06	Escherichia coli O26:H11 str. 05-3646		Proteobacteria	Gammaproteobacteria	Enterobacterales	Enterobacteriaceae	Escherichia
1.44673e+06	Escherichia coli O26:H11 str. 2011C-3387		Proteobacteria	Gammaproteobacteria	Enterobacterales	Enterobacteriaceae	Escherichia
1.44673e+06	Escherichia coli O26:H11 str. 2011C-3506		Proteobacteria	Gammaproteobacteria	Enterobacterales	Enterobacteriaceae	Escherichia
1.44674e+06	Escherichia coli O45:H2 str. 2009C-4780		Proteobacteria	Gammaproteobacteria	Enterobacterales	Enterobacteriaceae	Escherichia
1.44674e+06	Escherichia coli O45:H2 str. 2010C-3876		Proteobacteria	Gammaproteobacteria	Enterobacterales	Enterobacteriaceae	Escherichia
1.44675e+06	Escherichia coli O55:H7 str. 06-3555		Proteobacteria	Gammaproteobacteria	Enterobacterales	Enterobacteriaceae	Escherichia
1.37011e+06	Escherichia coli O6:H16:CFA/II str. B2C		Proteobacteria	Gammaproteobacteria	Enterobacterales	Enterobacteriaceae	Escherichia
1.44675e+06	Escherichia coli O69:H11 str. 06-3325		Proteobacteria	Gammaproteobacteria	Enterobacterales	Enterobacteriaceae	Escherichia
1.44675e+06	Escherichia coli O69:H11 str. 07-4281		Proteobacteria	Gammaproteobacteria	Enterobacterales	Enterobacteriaceae	Escherichia
1.05554e+06	Escherichia coli O91 [PRJNA206274]		Proteobacteria	Gammaproteobacteria	Enterobacterales	Enterobacteriaceae	Escherichia
1.05554e+06	Escherichia coli O91 [PRJNA206275]		Proteobacteria	Gammaproteobacteria	Enterobacterales	Enterobacteriaceae	Escherichia
1.44676e+06	Escherichia coli O91:H14 str. 06-3691		Proteobacteria	Gammaproteobacteria	Enterobacterales	Enterobacteriaceae	Escherichia
1.44677e+06	Escherichia coli O91:NM str. 2009C-3745		Proteobacteria	Gammaproteobacteria	Enterobacterales	Enterobacteriaceae	Escherichia
637912	Escherichia coli OP50		Proteobacteria	Gammaproteobacteria	Enterobacterales	Enterobacteriaceae	Escherichia
1.11615e+06	Escherichia coli P0298942.12		Proteobacteria	Gammaproteobacteria	Enterobacterales	Enterobacteriaceae	Escherichia
1.11615e+06	Escherichia coli P0298942.14		Proteobacteria	Gammaproteobacteria	Enterobacterales	Enterobacteriaceae	Escherichia
1.12564e+06	Escherichia coli P0298942.3		Proteobacteria	Gammaproteobacteria	Enterobacterales	Enterobacteriaceae	Escherichia
1.12564e+06	Escherichia coli P0298942.4		Proteobacteria	Gammaproteobacteria	Enterobacterales	Enterobacteriaceae	Escherichia
1.11614e+06	Escherichia coli P0298942.6		Proteobacteria	Gammaproteobacteria	Enterobacterales	Enterobacteriaceae	Escherichia
1.11614e+06	Escherichia coli P0298942.7		Proteobacteria	Gammaproteobacteria	Enterobacterales	Enterobacteriaceae	Escherichia
1.11615e+06	Escherichia coli P0298942.8		Proteobacteria	Gammaproteobacteria	Enterobacterales	Enterobacteriaceae	Escherichia
1.11605e+06	Escherichia coli P0299438.11		Proteobacteria	Gammaproteobacteria	Enterobacterales	Enterobacteriaceae	Escherichia
1.11604e+06	Escherichia coli P0299438.4		Proteobacteria	Gammaproteobacteria	Enterobacterales	Enterobacteriaceae	Escherichia
1.11604e+06	Escherichia coli P0299438.5		Proteobacteria	Gammaproteobacteria	Enterobacterales	Enterobacteriaceae	Escherichia
1.11604e+06	Escherichia coli P0299438.6		Proteobacteria	Gammaproteobacteria	Enterobacterales	Enterobacteriaceae	Escherichia
1.11604e+06	Escherichia coli P0299438.8		Proteobacteria	Gammaproteobacteria	Enterobacterales	Enterobacteriaceae	Escherichia
1.11604e+06	Escherichia coli P0299438.9		Proteobacteria	Gammaproteobacteria	Enterobacterales	Enterobacteriaceae	Escherichia
1.12565e+06	Escherichia coli P0299483.1		Proteobacteria	Gammaproteobacteria	Enterobacterales	Enterobacteriaceae	Escherichia
1.12565e+06	Escherichia coli P0299483.2		Proteobacteria	Gammaproteobacteria	Enterobacterales	Enterobacteriaceae	Escherichia
1.12565e+06	Escherichia coli P0299483.3		Proteobacteria	Gammaproteobacteria	Enterobacterales	Enterobacteriaceae	Escherichia
1.11613e+06	Escherichia coli P02997067.6		Proteobacteria	Gammaproteobacteria	Enterobacterales	Enterobacteriaceae	Escherichia
1.11605e+06	Escherichia coli P0299917.2		Proteobacteria	Gammaproteobacteria	Enterobacterales	Enterobacteriaceae	Escherichia
1.11605e+06	Escherichia coli P0299917.3		Proteobacteria	Gammaproteobacteria	Enterobacterales	Enterobacteriaceae	Escherichia
1.11605e+06	Escherichia coli P0299917.6		Proteobacteria	Gammaproteobacteria	Enterobacterales	Enterobacteriaceae	Escherichia
1.11605e+06	Escherichia coli P0299917.7		Proteobacteria	Gammaproteobacteria	Enterobacterales	Enterobacteriaceae	Escherichia
1.11605e+06	Escherichia coli P0299917.8		Proteobacteria	Gammaproteobacteria	Enterobacterales	Enterobacteriaceae	Escherichia
1.11606e+06	Escherichia coli P0299917.9		Proteobacteria	Gammaproteobacteria	Enterobacterales	Enterobacteriaceae	Escherichia
1.11607e+06	Escherichia coli P0301867.11		Proteobacteria	Gammaproteobacteria	Enterobacterales	Enterobacteriaceae	Escherichia
1.12564e+06	Escherichia coli P0301867.13		Proteobacteria	Gammaproteobacteria	Enterobacterales	Enterobacteriaceae	Escherichia
1.12564e+06	Escherichia coli P0301867.2		Proteobacteria	Gammaproteobacteria	Enterobacterales	Enterobacteriaceae	Escherichia
1.11607e+06	Escherichia coli P0301867.3		Proteobacteria	Gammaproteobacteria	Enterobacterales	Enterobacteriaceae	Escherichia
1.11607e+06	Escherichia coli P0301867.4		Proteobacteria	Gammaproteobacteria	Enterobacterales	Enterobacteriaceae	Escherichia
1.11607e+06	Escherichia coli P0301867.5		Proteobacteria	Gammaproteobacteria	Enterobacterales	Enterobacteriaceae	Escherichia
1.11607e+06	Escherichia coli P0301867.7		Proteobacteria	Gammaproteobacteria	Enterobacterales	Enterobacteriaceae	Escherichia
1.11607e+06	Escherichia coli P0301867.8		Proteobacteria	Gammaproteobacteria	Enterobacterales	Enterobacteriaceae	Escherichia
1.12565e+06	Escherichia coli P0301904.3		Proteobacteria	Gammaproteobacteria	Enterobacterales	Enterobacteriaceae	Escherichia
1.11608e+06	Escherichia coli P0302293.10		Proteobacteria	Gammaproteobacteria	Enterobacterales	Enterobacteriaceae	Escherichia
1.11607e+06	Escherichia coli P0302293.3		Proteobacteria	Gammaproteobacteria	Enterobacterales	Enterobacteriaceae	Escherichia
1.11608e+06	Escherichia coli P0302293.4		Proteobacteria	Gammaproteobacteria	Enterobacterales	Enterobacteriaceae	Escherichia
1.11608e+06	Escherichia coli P0302293.6		Proteobacteria	Gammaproteobacteria	Enterobacterales	Enterobacteriaceae	Escherichia
1.12564e+06	Escherichia coli P0302293.7		Proteobacteria	Gammaproteobacteria	Enterobacterales	Enterobacteriaceae	Escherichia
1.11608e+06	Escherichia coli P0302293.8		Proteobacteria	Gammaproteobacteria	Enterobacterales	Enterobacteriaceae	Escherichia
1.11608e+06	Escherichia coli P0302293.9		Proteobacteria	Gammaproteobacteria	Enterobacterales	Enterobacteriaceae	Escherichia
1.11616e+06	Escherichia coli P0302308.10		Proteobacteria	Gammaproteobacteria	Enterobacterales	Enterobacteriaceae	Escherichia
[truncated: 4,739 more rows]
